# Supplementary material for: Short-Term Stability of Serum and Liver Extracts for Untargeted Metabolomics and Lipidomics
Source: Antioxidants (Basel). 2023 Apr 24;12(5):986. doi: 10.3390/antiox12050986 (PMC10215277; doi:10.3390/antiox12050986)
Supplement: Supplementary file 1 [file antioxidants-12-00986-s001.zip]

Archive with 2 entries (2 files):
- antioxidants-2340912_Supplementary_Materials_Figures_S1-S4.pdf
- antioxidants-2340912_Supplementary_Materials_Tables_S1-S3.xlsx
