# Supplementary material for: Short-Term Stability of Serum and Liver Extracts for Untargeted Metabolomics and Lipidomics
Source: Antioxidants (Basel). 2023 Apr 24;12(5):986. doi: 10.3390/antiox12050986 (PMC10215277; doi:10.3390/antiox12050986)
Supplement: Supplementary file 1 [file antioxidants-12-00986-s001.zip › antioxidants-2340912_Supplementary_Materials_Tables_S1-S3.xlsx]

## Sheet: Table S1
Table S1				Sample ID	S001	S002	S003	S004	S005	S006	S007	S008	S009	S010	S011	S012	S031	S032	S033	S034	S035	S036	S013	S014	S015	S016	S017	S018	S019	S020	S021	S022	S023	S024	S025	S026	S027	S028	S029	S030	Fold change (FC)					p-value (Bonferroni)	8.30565e-05
Metabolomics and lipidomics data for human serum extracts				Matrix	serum	serum	serum	serum	serum	serum	serum	serum	serum	serum	serum	serum	serum	serum	serum	serum	serum	serum	serum	serum	serum	serum	serum	serum	serum	serum	serum	serum	serum	serum	serum	serum	serum	serum	serum	serum
				Replicate	R1	R2	R3	R4	R5	R6	R1	R2	R3	R4	R5	R6	R1	R2	R3	R4	R5	R6	R1	R2	R3	R4	R5	R6	R1	R2	R3	R4	R5	R6	R1	R2	R3	R4	R5	R6	FC (median)	FC (median)	FC (median)	FC (median)	FC (median)	p-value	p-value	p-value	p-value
				Group	1_–80°C	1_–80°C	1_–80°C	1_–80°C	1_–80°C	1_–80°C	2_–24°C	2_–24°C	2_–24°C	2_–24°C	2_–24°C	2_–24°C	3_–0.5°C	3_–0.5°C	3_–0.5°C	3_–0.5°C	3_–0.5°C	3_–0.5°C	4_+5°C	4_+5°C	4_+5°C	4_+5°C	4_+5°C	4_+5°C	5_+23°C	5_+23°C	5_+23°C	5_+23°C	5_+23°C	5_+23°C	6_+30°C	6_+30°C	6_+30°C	6_+30°C	6_+30°C	6_+30°C	2_–24°C/1_–80°C	3_–0.5°C/1_–80°C	4_+5°C/1_–80°C	5_+23°C/1_–80°C	6_+30°C/1_–80°C	2_–24°C; 1_–80°C	3_–0.5°C; 1_–80°C	4_+5°C; 1_–80°C	5_+23°C; 1_–80°C
Metabolite name (full)	Ion form	Platform	Class	Unit
CAR 2:0	[M+H]+	BEH Amide, ESI(+)	CAR	Norm. intensity	1.0427	0.99585	1.00415	1.01524	0.969517	0.942947	0.991326	1.05253	0.934408	1.03808	1.09494	0.978803	1.07743	1.0256	1.02135	1.04851	0.935037	1.04567	1.01657	0.981091	1.02581	1.02118	0.984576	1.03235	1.04425	1.03751	1.00925	1.05593	0.990202	1.0054	1.00526	1.02598	1.00811	0.963793	1.01288	1.04369	1.0147	1.0256	1.01888	1.02338	1.0105	0.486135	0.240509	0.388585	0.13697
CAR 3:0	[M+H]+	BEH Amide, ESI(+)	CAR	Norm. intensity	0.992174	1.01793	1.01651	1.00783	0.99217	0.955756	0.997168	1.01661	0.965832	1.0239	1.06731	1.05082	1.03528	1.02365	1.02683	1.01393	0.976986	1.06521	1.0156	0.982375	0.984424	0.980124	0.999379	1.01931	1.03391	1.00892	0.988455	1.04162	0.981741	1.05011	1.04057	1.01303	1.01293	0.991347	0.984967	1.02912	1.02026	1.02365	0.991901	1.02142	1.01298	0.217995	0.108519	0.987284	0.205093
CAR 3:0-DC	[M+H]+	BEH Amide, ESI(+)	CAR	Norm. intensity	1.14116	1.15289	1.10401	0.79655	0.895986	0.699268	1.03252	1.19059	1.06591	1.06847	1.2534	1.19059	0.938096	0.919327	1.07055	1.01814	0.611075	0.958765	0.872709	0.863048	1.12886	0.932643	1.0567	0.986519	1.17999	1.11474	1.0634	1.12174	1.27005	1.27072	0.981267	1.25133	1.00756	1.06579	1.15553	1.29907	1.12953	0.958765	0.959581	1.15086	1.11066	0.0826397	0.667386	0.927429	0.0398711
CAR 4:0	[M+H]+	BEH Amide, ESI(+)	CAR	Norm. intensity	0.994872	1.00513	0.97435	0.931718	1.62149	1.08242	0.951329	0.996597	0.971004	0.990016	1.00202	1.00036	1.00935	1.00326	0.977745	0.973378	1.04182	1.01399	0.988493	1.01751	1.01035	0.959601	0.958677	0.981066	0.987607	1.00312	0.939772	1.02502	0.97038	0.982726	1.54283	1.00316	0.967944	1.01119	0.958285	1.01018	0.993306	1.00326	0.984779	0.985167	1.00667	0.29863	0.376779	0.302205	0.298336
CAR 4:0-OH	[M+H]+	BEH Amide, ESI(+)	CAR	Norm. intensity	1.01878	0.972502	1.0218	1.04115	0.98122	0.934522	0.966712	0.949627	0.887242	1.00819	1.05448	1.00716	1.00583	0.967981	1.02441	0.958587	0.806838	1.04424	0.943251	0.962902	0.92154	1.0364	1.00373	0.961054	0.988335	0.997464	1.02178	0.937234	1.00701	1.04635	1.02101	0.993946	1.00485	0.955289	0.998664	0.962975	0.986936	0.967981	0.961978	1.00224	0.996305	0.586057	0.497894	0.339586	0.83504
CAR 5:0	[M+H]+	BEH Amide, ESI(+)	CAR	Norm. intensity	0.990245	0.996433	1.00357	0.962653	1.02822	1.00479	0.970315	0.976539	0.938474	0.991806	1.00821	1.04301	1.01735	1.01874	1.01405	0.977523	1.03625	1.04854	1.02843	1.02221	0.995851	0.983624	1.02277	1.00103	0.992862	1.01832	1.01903	1.03249	0.937461	1.00622	1.02693	0.964544	0.995266	0.953216	0.987148	1.01457	0.984173	1.01874	1.01162	1.01227	0.991207	0.584514	0.140882	0.345011	0.839186
CAR 5:0-OH	[M+H]+	BEH Amide, ESI(+)	CAR	Norm. intensity	0.994785	0.928234	1.03572	1.06695	0.961535	1.00521	1.00249	1.05615	0.934908	1.07106	1.03542	1.01841	1.04363	1.04901	1.14933	1.08618	0.943435	1.02245	1.04764	0.989282	0.994151	1.00716	0.983554	0.963118	1.06403	1.04714	1.03076	1.04808	0.96627	1.0439	0.965861	1.08799	0.99491	1.01604	1.07219	1.09108	1.02691	1.04901	0.991717	1.04552	1.04412	0.476125	0.176089	0.95832	0.192342
CAR 6:0	[M+H]+	BEH Amide, ESI(+)	CAR	Norm. intensity	0.987474	1.08045	0.97016	0.991541	1.00846	1.05736	1.05075	1.08027	1.06644	0.998043	1.06908	1.0928	1.08018	1.016	0.941723	0.95948	1.05696	1.04165	1.03215	1.02957	0.953697	1.04152	1.01532	1.07906	1.02783	0.994844	1.04382	1.08945	0.952022	1.05698	1.11359	1.09696	0.993034	1.05985	1.01978	1.08816	1.06776	1.016	1.03086	1.03582	1.074	0.0791675	0.99752	0.710816	0.672058
CAR 8:0	[M+H]+	BEH Amide, ESI(+)	CAR	Norm. intensity	0.954597	0.978506	1.00334	0.996662	1.10143	1.04895	1.02496	1.09457	0.972422	0.993507	1.02412	0.985626	1.01166	1.00878	0.995232	0.979832	1.00523	1.05192	0.967526	1.01222	0.999628	1.04326	1.00344	1.0267	0.958866	0.995064	1.01744	0.962982	0.963059	1.00949	1.05111	0.990367	1.00422	0.985613	0.969285	1.04235	1.00881	1.00523	1.00783	0.979062	0.997293	0.945994	0.833317	0.835963	0.250605
CAR 8:1	[M+H]+	BEH Amide, ESI(+)	CAR	Norm. intensity	1.00517	0.969557	0.994832	0.938049	1.04068	1.03088	0.956315	0.983814	0.942137	0.968624	0.996478	0.964743	0.98855	0.994806	1.01062	0.989504	0.988604	0.996757	0.981372	1.02563	0.942779	0.985635	0.966948	0.99829	0.998897	0.975577	0.994571	0.961406	0.959316	0.962944	1.03502	0.989097	0.983174	0.961094	0.947789	0.977863	0.966683	0.994806	0.983504	0.96926	0.980518	0.143493	0.916595	0.515246	0.248722
CAR 10:0	[M+H]+	BEH Amide, ESI(+)	CAR	Norm. intensity	0.965185	0.980813	1.00543	1.01558	1.03618	0.994568	1.038	1.02597	1.00157	0.993762	0.988601	1.00323	0.99535	0.986078	1.02409	0.952884	0.991291	0.966776	0.986156	1.00097	0.956168	0.948619	1.00847	1.04433	0.952405	0.973352	0.99941	0.977058	0.97074	1.00104	1.04058	1.02178	0.969947	0.977759	0.95513	1.00187	1.0024	0.986078	0.993563	0.975205	0.989813	0.508705	0.369007	0.629611	0.137785
CAR 10:1	[M+H]+	BEH Amide, ESI(+)	CAR	Norm. intensity	1.00093	0.987206	0.987733	1.03979	1.01631	0.999074	0.976895	1.04296	0.922592	0.973795	1.02147	0.962511	1.04628	1.00857	1.02193	0.9669	1.01963	0.988135	0.983214	1.01354	0.984927	1.01023	0.993016	0.985814	0.989136	0.976448	1.01037	0.990485	0.983237	1.00413	1.04542	1.03541	0.952448	0.979623	0.985331	1.0129	0.975345	1.00857	0.989415	0.989811	0.999118	0.286881	0.812983	0.331521	0.213656
CAR 12:0	[M+H]+	BEH Amide, ESI(+)	CAR	Norm. intensity	0.990544	1.03346	0.985952	1.00946	1.0331	0.957553	0.978687	1.0181	0.943113	1.0253	1.07258	1.04782	0.997621	1.00725	1.02935	1.0333	0.986777	0.989201	0.959403	1.0397	0.888474	1.05214	0.999396	1.05294	0.997033	1.00253	1.052	1.0016	1.00922	1.0307	0.991476	1.00745	1.02946	0.979847	1.03477	1.03919	1.0217	1.00725	1.01955	1.00588	1.01846	0.59029	0.710424	0.920136	0.37569
CAR 12:1	[M+H]+	BEH Amide, ESI(+)	CAR	Norm. intensity	0.999163	0.97586	1.00084	1.00462	0.992442	1.0277	0.94909	1.06846	0.985201	0.982682	0.999918	0.959857	0.95408	0.98391	1.01443	0.993718	0.956771	1.00055	0.967481	0.994277	0.92702	1.0407	0.960112	1.04642	0.959485	0.908006	1.04464	1.00052	0.978799	1.01833	0.985464	0.939844	0.919948	1.00707	0.962256	0.941041	0.983942	0.993718	0.980879	0.989661	0.951649	0.629617	0.208926	0.610265	0.483006
CAR 14:0	[M+H]+	BEH C18, ESI(+)	CAR	Norm. intensity	1.02118	1.07621	0.935015	0.978823	1.07224	0.9475	0.947192	1.11907	0.932475	0.813357	1.1629	1.03861	0.95346	0.888907	0.714753	0.914851	1.15635	0.996678	1.01124	0.981209	1.23554	0.935921	0.956898	0.807525	0.94018	0.884221	1.04597	0.951587	0.843594	1.0344	0.902922	0.961464	0.955906	0.848126	0.989948	1.06085	0.992902	0.914851	0.969053	0.945884	0.958685	0.961611	0.315293	0.789607	0.209778
CAR 14:1	[M+H]+	BEH C18, ESI(+)	CAR	Norm. intensity	1.13175	0.962963	0.982893	1.04009	0.959284	1.01711	0.989535	1.11932	0.97807	1.0195	1.03339	1.04741	0.989117	0.96101	0.966352	0.96659	0.995209	0.98727	1.03752	1.08942	0.961885	0.97212	0.930162	1.05471	1.01546	0.997259	0.959136	0.910892	0.957086	0.977286	0.982897	0.998899	1.00374	1.02519	0.929436	1.00695	1.02644	0.96659	1.00482	0.968211	1.00132	0.653793	0.191373	0.830586	0.15999
CAR 16:0	[M+H]+	BEH C18, ESI(+)	CAR	Norm. intensity	0.92784	0.979998	1.1084	0.941521	1.09038	1.02	1.03907	1.38687	1.10716	1.12585	1.00372	1.09503	0.780453	1.1217	1.06899	0.947537	0.999442	1.13598	0.911909	0.958537	1.04206	1.09488	1.0242	1.13398	1.20014	0.938788	1.18224	1.13158	1.14039	1.20055	0.92034	0.780923	1.20225	1.09887	1.2014	0.865056	1.10109	1.06899	1.03313	1.16132	1.00961	0.0997866	0.970856	0.730015	0.0390118
CAR 18:0	[M+H]+	BEH C18, ESI(+)	CAR	Norm. intensity	0.87764	0.917186	1.29302	1.08281	1.22822	0.886407	1.05588	1.28231	0.914252	0.774556	0.863434	1.20901	1.15623	1.00296	1.07294	1.07772	0.842753	0.98547	0.851555	0.97256	1.25632	1.03715	1.06275	1.19479	0.961982	0.942143	0.899766	1.05997	0.929958	0.904251	1.17003	1.01436	0.966672	0.954946	1.13974	1.96144	0.985067	1.00296	1.04995	0.936051	1.07705	0.78535	0.782	0.878673	0.239029
CAR 18:1	[M+H]+	BEH C18, ESI(+)	CAR	Norm. intensity	0.968483	1.13096	1.01388	1.00373	0.965537	0.996273	0.968127	1.05972	1.0098	1.02086	1.06739	1.17026	0.967924	0.998312	0.94229	0.945136	1.20183	0.994188	1.16274	1.18274	1.00849	0.93997	1.13349	0.987617	1.08685	0.995274	1.07492	1.03047	1.04809	1.07562	1.04279	1.03584	0.966718	0.978743	1.05213	1.10321	1.04029	0.994188	1.07099	1.06151	1.03931	0.358841	0.919641	0.277258	0.205231
CAR 18:2	[M+H]+	BEH C18, ESI(+)	CAR	Norm. intensity	1.14054	1.01119	0.931021	1.10599	0.909629	0.988812	0.967677	1.05866	0.840373	0.972072	1.08071	1.04777	0.957003	0.991877	0.944937	0.90748	1.07592	1.17298	0.888692	0.876453	0.99174	1.06594	1.03647	0.919778	1.08986	1.05448	0.894226	0.909948	1.05649	0.918381	1.03222	1.0415	0.968477	0.976973	0.887781	1.03362	1.00992	0.991877	0.955759	0.986429	1.00459	0.71068	0.913419	0.327354	0.613159
CAR 24:0	[M+H]+	BEH C18, ESI(+)	CAR	Norm. intensity	0.957338	0.98247	1.0741	0.929443	1.01753	1.04104	0.96575	1.20361	1.06486	1.11885	1.11873	1.01803	1.11181	1.28651	1.14878	0.963437	1.0237	1.00445	1.21999	1.22115	1.19156	0.856557	0.94128	1.06707	1.1865	1.09264	0.917741	1.01603	0.901758	1.03454	0.832943	1.18229	0.914601	1.1426	1.19192	1.11717	1.0918	1.0237	1.12932	1.02528	1.12989	0.0743449	0.123487	0.247662	0.627446
CE 18:1	[M+NH4]+	BEH C18, ESI(+)	CE	Norm. intensity	1.08024	1.00771	0.832813	0.805813	0.992287	1.04981	0.795109	1.12988	0.906345	0.765182	0.901393	0.792513	0.728375	0.858229	0.861692	0.933484	0.932015	1.29239	0.784939	0.83306	0.929761	0.862936	0.697563	0.888814	0.912729	0.676632	0.808292	1.01833	0.743601	0.989508	0.911428	0.855033	1.07036	0.948879	0.930847	0.772039	0.848251	0.932015	0.847998	0.860511	0.921137	0.296928	0.771678	0.0498783	0.188015
CE 18:2	[M+NH4]+	BEH C18, ESI(+)	CE	Norm. intensity	0.932134	0.996142	0.90714	1.02872	1.00386	1.08018	1.01111	1.1162	0.785628	1.18258	1.26241	0.989259	0.825535	0.921056	0.856538	0.995866	1.03274	1.07666	1.35337	1.09289	1.00907	0.922066	0.891225	0.941706	1.33635	1.17609	0.799692	1.47022	1.00825	1.03309	1.00595	0.749223	0.927209	0.798116	0.776447	0.853117	1.06366	0.995866	0.975388	1.10459	0.825616	0.386568	0.427701	0.571779	0.18394
CE 18:3 (1)	[M+NH4]+	BEH C18, ESI(+)	CE	Norm. intensity	0.976182	1.0479	1.09103	0.762206	1.02382	0.888615	1.15141	1.11954	1.05197	1.01956	0.711284	0.895826	0.851531	1.26962	0.906364	1.33394	0.926371	1.15839	1.0728	0.877248	0.833691	0.866948	1.01013	1.20601	1.20365	1.32426	1.54732	1.43298	1.52537	1.40188	2.15612	2.6991	1.97608	2.66787	2.5331	1.97937	1.03576	1.15839	0.943691	1.41743	2.34461	0.755276	0.28839	0.871111	0.000113142
CE 18:3 (2)	[M+NH4]+	BEH C18, ESI(+)	CE	Norm. intensity	0.828484	1.29087	0.856172	1.17999	0.992892	1.00711	1.11068	1.14275	0.984136	0.90622	0.886342	0.901151	1.14025	0.901398	0.941991	0.576811	1.27154	1.11354	1.09398	0.86596	1.0882	1.09923	0.883138	1.02399	1.1567	1.21839	1.31852	1.10572	1.21935	1.33136	1.38341	1.75803	1.65554	2.10782	1.74149	1.56025	0.945178	0.941991	1.0561	1.21887	1.69851	0.676399	0.783483	0.84854	0.0357553
CE 18:3 (3)	[M+NH4]+	BEH C18, ESI(+)	CE	Norm. intensity	0.998606	1.00368	0.981679	1.03026	0.801755	1.00139	1.05611	1.00495	1.14232	1.09477	1.12302	1.12558	1.02969	1.1365	1.06102	1.16677	1.08954	0.964988	1.16273	0.981535	0.962472	0.922516	1.24758	1.01158	0.901984	0.961294	0.996859	1.10098	0.975573	1.17585	0.999679	0.765675	0.942493	0.810909	0.927334	0.86773	1.10889	1.08954	0.996558	0.986216	0.897532	0.0128213	0.0429167	0.236927	0.379103
CE 20:3	[M+NH4]+	BEH C18, ESI(+)	CE	Norm. intensity	0.998209	1.00179	1.02402	1.00419	0.785346	0.670518	0.77605	0.938307	0.838204	0.945889	0.826172	0.871136	1.11027	0.722152	0.926966	0.96587	0.984137	0.819971	0.863841	0.853182	0.860627	0.84827	0.941236	1.03636	0.796545	0.938724	0.729496	1.00763	0.706063	0.612819	0.89306	0.705404	0.853906	0.846841	0.831945	0.816784	0.85467	0.926966	0.862234	0.76302	0.839393	0.486955	0.9286	0.847529	0.209244
CE 20:4	[M+NH4]+	BEH C18, ESI(+)	CE	Norm. intensity	1.05993	1.02597	0.973693	0.974025	0.93259	1.06477	0.857206	0.874149	0.934439	0.99126	0.935678	1.04499	0.986224	0.905332	1.09798	0.95889	1.11995	0.938651	1.1786	1.06492	0.992279	0.850085	1.018	0.935053	1.11352	1.22859	0.967825	1.10483	1.10953	0.801488	0.845925	0.832839	0.646823	0.759737	0.794195	1.0206	0.935058	0.95889	1.00514	1.10718	0.813517	0.0995093	0.926047	0.979647	0.46427
CE 20:5	[M+NH4]+	BEH C18, ESI(+)	CE	Norm. intensity	1.00157	0.992826	1.061	0.993761	1.19064	0.998432	1.08879	1.51995	1.07843	0.98975	0.972419	1.03816	1.01341	1.08635	0.97623	0.988247	0.957495	0.97396	0.963132	0.881833	1.10502	1.00302	1.06095	1.02335	0.993731	0.990878	0.961529	0.904909	1.0577	0.975893	0.892286	0.868129	1.06339	1.00804	0.860445	0.802061	1.0583	0.97623	1.01318	0.983385	0.880208	0.420771	0.302729	0.475099	0.150795
CE 22:6	[M+NH4]+	BEH C18, ESI(+)	CE	Norm. intensity	1.07316	1.00532	0.853717	0.9272	1.06455	0.994682	0.951643	0.983861	0.947259	0.928488	0.990972	1.01056	0.895418	0.841687	0.892574	0.959924	0.99369	0.963564	1.03651	0.948489	0.889139	1.05265	0.897084	0.980097	0.892157	0.971959	1.01058	0.914941	0.957819	1.0349	0.850777	0.81313	0.776806	0.909443	0.747938	0.886181	0.967752	0.959924	0.964293	0.964889	0.831953	0.639484	0.165523	0.675166	0.590373
Cer 40:0;O2; Cer 18:0;O2/22:0	[M+CH3COO]-	BEH C18, ESI(–)	Cer	Norm. intensity	0.934754	1.03147	0.917007	1.00187	1.71957	0.998135	0.898065	1.54483	0.819007	0.803721	0.755145	0.983265	0.993494	0.924884	1.10034	1.1141	0.955172	0.990837	1.0273	1.14452	0.991915	0.909921	1.02205	1.0073	1.12807	1.07454	1.0327	1.14074	0.95316	0.907121	0.921226	1.13368	1.09789	1.00237	1.15952	2.11327	0.858536	0.990837	1.01467	1.05362	1.11578	0.460304	0.513763	0.532463	0.650682
Cer 42:0;O2; Cer 18:0;O2/24:0	[M+CH3COO]-	BEH C18, ESI(–)	Cer	Norm. intensity	0.927199	1.1543	1.04575	0.926558	1.60231	0.954246	0.874588	1.57685	0.913933	0.993899	0.843329	1.00421	1.33239	1.17742	0.861849	1.24054	1.04173	0.929791	1.07338	1.24179	1.10308	1.13052	1.09727	1.0926	1.11909	1.04232	1.05225	0.996101	0.966612	1.10588	0.85375	0.98166	1.04855	1.00824	1.12625	2.05105	0.953916	1.04173	1.10017	1.04728	1.02839	0.671842	0.973445	0.848762	0.627067
Cer 40:0;O3; Cer 18:0;O3/22:0	[M+CH3COO]-	BEH C18, ESI(–)	Cer	Norm. intensity	0.888097	0.972415	1.02759	0.914058	2.05602	1.28984	0.855196	2.24933	0.894248	1.04348	0.995883	1.07014	1.23915	1.24051	0.999164	1.05112	0.953867	0.964939	0.919136	1.06922	1.13111	0.710629	1.01834	1.04667	1.1343	1.14461	1.2865	1.30628	1.03872	1.045	1.07288	1.18092	1.21001	1.13651	1.0755	2.90015	1.01968	0.999164	1.03251	1.13946	1.15871	0.981761	0.554279	0.30394	0.868245
Cer 41:0;O3; Cer 18:0;O3/23:0	[M+CH3COO]-	BEH C18, ESI(–)	Cer	Norm. intensity	1.00389	0.996106	1.1781	0.849066	2.73347	0.93622	1.31089	3.03967	1.25517	1.2774	1.05438	0.969954	1.04199	1.3692	1.26246	1.2233	1.23747	1.20675	1.17428	1.12929	1.30105	0.965884	1.02182	1.30041	1.60077	1.31566	1.15102	1.27257	1.21634	1.29033	0.969809	1.32539	1.27447	1.37065	1.10693	2.88794	1.26629	1.23747	1.15178	1.28145	1.29993	0.649858	0.84561	0.663451	0.935353
Cer 42:0;O3; Cer 18:0;O3/24:0	[M+CH3COO]-	BEH C18, ESI(–)	Cer	Norm. intensity	0.85156	1.01647	0.85005	0.983529	2.0347	1.12451	1.02443	1.90443	0.958981	1.07601	0.957249	0.937865	0.917019	1.08207	1.03512	1.12642	0.959087	0.846385	1.0598	1.12136	0.994216	0.967529	1.01493	0.920425	1.06687	1.17014	1.2051	1.15362	0.984529	1.03657	1.03022	0.902501	1.12432	0.920649	1.11518	2.38203	0.991706	1.03512	1.00457	1.11024	1.0727	0.998999	0.44676	0.498089	0.831896
Cer 42:1;O3; Cer 18:0;O3/24:1	[M+CH3COO]-	BEH C18, ESI(–)	Cer	Norm. intensity	0.976028	1.02397	0.835856	0.947945	2.68664	1.13875	1.06363	3.23406	1.07179	1.04991	1.04812	1.10322	1.05705	1.14722	1.03142	0.824023	1.09913	0.952395	1.28094	1.13538	0.987506	0.980848	1.17214	0.984782	0.990714	1.07335	1.3268	0.915446	1.11784	1.14269	1.12334	0.882285	1.40522	1.10382	0.949025	3.05407	1.06771	1.03142	1.06145	1.0956	1.11358	0.735363	0.4101	0.554664	0.565501
Cer 36:1;O2; Cer 18:1;O2/18:0	[M+CH3COO]-	BEH C18, ESI(–)	Cer	Norm. intensity	0.965459	1.04387	0.949629	0.983832	1.78656	1.01617	1.11444	1.91938	1.02961	0.960037	0.945375	0.9725	0.876348	1.20283	1.22325	1.19069	0.926831	0.97422	0.95656	1.10853	1.19234	1.19513	1.187	1.12741	1.13339	1.26292	1.08452	1.04198	1.0477	0.831321	0.922189	0.888454	1.25341	0.985946	1.08773	1.14733	1.00105	1.19069	1.1572	1.06611	1.03684	0.876107	0.700206	0.979898	0.701363
Cer 38:1;O2; Cer 18:1;O2/20:0	[M+CH3COO]-	BEH C18, ESI(–)	Cer	Norm. intensity	1.05307	1.01086	0.894624	0.989143	2.07415	0.917701	1.08382	2.1167	0.981256	1.09166	1.03191	1.07668	1.03901	1.10889	1.1576	1.11235	1.09038	0.868005	0.994461	1.04856	1.12449	0.923094	1.04029	1.09323	1.02592	1.29183	1.05512	0.95916	1.21197	1.10339	1.12561	1.00443	1.22226	0.941368	1.03168	1.28087	1.08025	1.10889	1.04443	1.07925	1.07865	0.779879	0.631485	0.538852	0.804753
Cer 39:1;O2; Cer 18:1;O2/21:0	[M+CH3COO]-	BEH C18, ESI(–)	Cer	Norm. intensity	0.985785	0.907171	0.921194	1.10101	1.48247	1.01422	0.895134	1.50453	1.0523	1.0802	1.23917	0.905371	1.21012	1.09491	0.971055	1.0973	0.934695	0.995179	1.05625	1.00274	1.15888	0.979903	0.98849	1.08963	1.10456	1.17916	1.10634	1.15494	0.993665	1.16075	1.03378	1.23132	1.16483	0.99225	1.10565	1.42101	1.06625	0.995179	1.02949	1.13064	1.13524	0.738098	0.855755	0.81055	0.612857
Cer 40:1;O2; Cer 18:1;O2/22:0	[M+CH3COO]-	BEH C18, ESI(–)	Cer	Norm. intensity	1.05548	1.01999	0.980006	0.967496	1.18453	0.923171	1.05936	1.04442	1.09808	0.972642	1.00755	0.932209	1.05999	1.08375	1.05729	1.08661	1.10682	1.04472	1.14271	1.08285	1.06868	1.07842	1.00778	1.08815	1.03531	1.05612	0.935427	1.09595	1.09971	1.17246	0.85305	1.06893	1.01078	0.959059	0.925659	0.904729	1.02598	1.08375	1.08064	1.07603	0.942359	0.952587	0.212406	0.2034	0.394375
Cer 40:2;O2; Cer 18:1;O2/22:1	[M+CH3COO]-	BEH C18, ESI(–)	Cer	Norm. intensity	1.03866	0.911784	0.994968	1.00503	1.13897	0.951449	0.98158	1.07476	1.02378	0.93061	1.03353	0.981941	0.976517	0.947508	0.960118	0.965263	1.10996	0.960869	1.0543	1.08736	0.985511	0.955298	0.96772	1.0416	1.13705	1.26236	1.04202	1.03429	0.980783	1.18575	1.07236	1.14442	1.00916	1.00616	1.18928	1.10282	1.00286	0.960869	1.01355	1.08954	1.08759	0.950056	0.630938	0.830716	0.0929656
Cer 41:1;O2; Cer 18:1;O2/23:0	[M+CH3COO]-	BEH C18, ESI(–)	Cer	Norm. intensity	0.89601	1.00266	0.997344	1.02297	1.2458	0.915657	1.03748	1.22512	0.935552	1.00452	0.984409	0.922543	1.08027	1.19675	1.12125	1.11409	1.01876	1.04363	1.08876	1.01216	1.16005	1.04861	1.14282	0.983711	0.92347	0.997373	1.01693	0.984333	1.06737	1.05475	1.04721	0.941623	1.12479	0.914794	1.04933	0.928968	0.994467	1.11409	1.06868	1.00715	0.994419	0.94427	0.179779	0.335046	0.915099
Cer 41:2;O2; Cer 18:2;O2/23:0	[M+CH3COO]-	BEH C18, ESI(–)	Cer	Norm. intensity	1.04089	1.03543	0.897244	0.980616	0.953452	1.01938	1.03106	1.08138	1.09159	0.998583	1.14525	1.06836	1.13781	1.03596	1.07696	1.03278	1.06847	1.00723	1.19192	0.990862	1.07468	1.11171	1.01218	0.984018	1.10907	1.01908	1.10643	0.930149	1.05324	1.29157	1.07913	1.0919	1.00943	0.966462	1.01637	1.27346	1.07487	1.03596	1.04343	1.07983	1.04775	0.0242945	0.0345369	0.0996895	0.104245
Cer 42:1;O2; Cer 18:1;O2/24:0	[M+CH3COO]-	BEH C18, ESI(–)	Cer	Norm. intensity	0.908285	1.00673	0.993267	0.927185	1.47786	1.0128	1.09275	1.54993	1.09207	1.00672	0.928013	1.0584	1.13453	1.11244	1.04271	1.16898	1.0343	0.934182	1.13354	1.01558	1.15639	1.19225	1.09756	1.20001	1.0943	1.02723	1.16351	1.03874	1.09106	1.17171	1.0176	1.18925	1.1941	1.28692	1.2027	1.15478	1.07523	1.04271	1.14497	1.09268	1.19168	0.60225	0.860349	0.410055	0.639945
Cer 42:2;O2; Cer 18:2;O2/24:0	[M+CH3COO]-	BEH C18, ESI(–)	Cer	Norm. intensity	1.02086	1.05948	0.979145	0.924296	1.03263	0.953946	1.06842	0.94737	1.01773	0.986026	0.967341	0.926344	0.983829	0.960254	0.990295	1.10515	0.943472	0.918851	1.02127	1.03468	0.928031	0.880487	0.942693	0.991372	1.00581	1.08906	0.950733	0.967464	1.06058	1.13434	0.856005	1.03229	0.903807	0.855023	0.840687	0.860466	0.976683	0.960254	0.967033	1.0332	0.858236	0.754778	0.74281	0.393132	0.298525
Cer 42:3;O2; Cer 18:1;O2/24:2	[M+CH3COO]-	BEH C18, ESI(–)	Cer	Norm. intensity	0.976476	1.0476	0.947481	1.02352	1.31082	0.897815	1.00865	1.30269	1.04269	0.989251	0.938685	0.967926	0.920126	0.919967	1.11193	0.957068	1.04247	0.881237	1.00341	0.967226	1.11647	0.878608	0.931541	1.00032	1.0042	1.09105	1.05906	0.928757	1.12927	1.06376	1.07792	0.998597	1.09005	0.870811	1.08109	1.03863	0.998949	0.957068	0.983772	1.06141	1.05828	0.925704	0.394256	0.470131	0.858902
Cer 43:1;O2; Cer 18:1;O2/25:0	[M+CH3COO]-	BEH C18, ESI(–)	Cer	Norm. intensity	0.96025	1.05843	0.980639	0.984802	1.15408	1.0152	0.957077	1.2426	0.898526	0.951695	0.960878	1.10087	1.34303	1.06426	0.823592	1.01902	1.05083	0.947598	1.11834	0.98885	0.945126	1.05074	0.986677	1.10014	1.10475	1.08409	1.00873	0.884657	0.961866	1.18608	0.928755	0.978458	0.978496	0.976833	0.981932	1.09807	0.958978	1.01902	1.01979	1.04641	0.978477	0.910198	0.839604	0.884105	0.814191
Cer 43:2;O2; Cer 18:1;O2/25:1	[M+CH3COO]-	BEH C18, ESI(–)	Cer	Norm. intensity	0.855395	1.02874	0.856711	1.25132	0.971262	1.24697	0.951944	0.994141	1.02271	0.860284	0.863919	1.15321	0.796882	0.758385	1.08057	1.08106	1.15816	0.863376	1.22859	1.25339	0.990764	0.980341	0.931536	1.08014	0.83415	1.06161	1.21185	1.03221	1.09577	1.06476	1.01431	0.864515	1.11216	1.11728	1.08824	1.21608	0.973043	1.08057	1.03545	1.06318	1.1002	0.49492	0.453269	0.653541	0.869002
Cer 44:1;O2; Cer 18:1;O2/26:0	[M+CH3COO]-	BEH C18, ESI(–)	Cer	Norm. intensity	1.14731	0.925746	1.01059	0.873968	0.989405	1.26371	0.996546	0.950713	0.88562	0.91328	1.00502	0.953104	1.17992	1.1798	1.03709	1.25256	1.19228	1.02342	1.21359	1.04538	1.21792	1.10695	1.18527	1.08783	1.14296	1.00612	1.22181	1.16364	1.18014	1.04757	1.11278	1.2268	1.88827	0.781491	1.17769	3.3693	0.951909	1.1798	1.14611	1.1533	1.20224	0.204768	0.151704	0.135145	0.207869
Cer 44:2;O2; Cer 18:1;O2/26:1	[M+CH3COO]-	BEH C18, ESI(–)	Cer	Norm. intensity	0.883966	1.30805	1.11603	0.840889	1.83863	0.854265	0.854804	1.55926	0.863132	1.41573	1.00861	0.805525	0.795095	1.07183	0.980524	1.41604	0.840351	0.786254	0.584963	1.09643	0.480665	0.667273	0.976629	0.768675	1.13769	1.36394	0.743741	1.2476	1.27512	1.07342	0.832868	1.28919	1.28757	0.707121	1.57187	1.47398	0.935871	0.980524	0.717974	1.19264	1.28838	0.792086	0.414902	0.0688401	0.999763
Cholesterol	[M-H2O+H]+	BEH C18, ESI(+)	Cholesterol	Norm. intensity	1.01532	1.03376	0.98336	0.981682	0.998655	1.00134	1.04853	0.908543	0.946382	0.945055	0.975847	1.02794	1.06323	0.947615	0.936312	0.983121	0.965949	1.07717	0.973035	1.04368	0.902425	0.996172	0.923537	1.02222	1.06004	1.01508	0.900228	1.00221	0.900653	1.00586	0.952941	0.907313	1.0396	1.04916	0.942599	1.12897	0.961114	0.965949	0.984603	1.00403	0.996268	0.274111	0.798159	0.312454	0.455753
DG 34:1; DG 16:0_18:1	[M+NH4]+	BEH C18, ESI(+)	DG	Norm. intensity	1.02724	0.921824	0.995618	0.97471	1.25272	1.00438	0.99054	1.30051	1.0207	1.15079	0.93267	1.02049	1.00865	0.965423	0.89076	1.10849	0.923456	1.0461	0.922947	1.09815	0.988005	1.04612	0.990764	0.933296	1.01182	1.0629	1.15189	1.01458	1.01248	0.944128	0.969361	0.866085	0.891103	0.831622	0.994457	0.956307	1.0206	0.965423	0.989385	1.01353	0.923705	0.592387	0.512489	0.558601	0.949653
DG 36:1; DG 18:0_18:1	[M+NH4]+	BEH C18, ESI(+)	DG	Norm. intensity	0.99275	1.21411	0.982471	1.00725	1.22677	0.881876	0.923506	1.16577	0.948555	1.04463	1.19391	0.890387	1.00954	1.18423	1.19303	0.984966	1.13318	1.22097	1.18907	1.1252	1.08717	1.21621	1.2186	1.19682	1.34221	1.38146	1.26313	1.04877	0.940927	1.19559	1.05105	1.07799	0.992708	1.18177	0.941213	1.20053	0.996593	1.18423	1.19294	1.22936	1.06452	0.77126	0.339144	0.0735723	0.139605
DG 36:2; DG 18:0_18:2	[M+NH4]+	BEH C18, ESI(+)	DG	Norm. intensity	0.972416	0.994834	0.936598	1.0261	1.36026	1.00517	0.954878	1.43787	0.94343	0.881561	0.976164	0.907695	0.995596	0.946743	0.912726	0.926285	0.938429	1.09317	0.978399	1.02399	0.931926	0.943852	1.00573	0.908939	0.930998	1.00656	0.920517	1.00047	0.985656	1.05303	0.914418	0.876343	0.882549	0.950975	0.806188	1.01597	0.949154	0.938429	0.961126	0.993062	0.898483	0.767531	0.271705	0.233303	0.342692
DG 36:3; DG 18:1_18:2	[M+NH4]+	BEH C18, ESI(+)	DG	Norm. intensity	1.04717	1.00728	0.967513	0.938951	1.02549	0.992719	1.12028	1.05093	1.07386	0.976131	1.02335	0.986567	1.06189	1.14673	1.0834	0.971573	1.09068	1.01874	1.0806	1.14145	1.06214	1.20864	1.01916	1.07742	1.03967	1.08013	1.04903	1.04212	1.1315	1.0457	0.977817	1.02531	0.939271	1.01716	0.955039	1.04736	1.03714	1.0834	1.07901	1.04736	0.997491	0.156968	0.0505648	0.0092693	0.0104972
DG 36:4 (1); DG 18:2_18:2	[M+NH4]+	BEH C18, ESI(+)	DG	Norm. intensity	0.935636	1.02427	1.02877	0.767088	0.986315	1.01369	0.789389	0.889092	0.797301	1.08043	0.789913	0.864478	0.967062	0.786035	0.807788	0.944288	0.826244	0.838161	0.894297	0.887672	0.741949	0.878983	0.959298	0.94504	0.995419	0.88773	0.904083	0.938857	0.968334	1.07668	0.852158	0.957451	1.01954	0.802941	0.771719	0.818429	0.83089	0.826244	0.890984	0.953595	0.835293	0.169722	0.0853993	0.178236	0.959937
DG 36:4 (2); DG 16:0_20:4	[M+NH4]+	BEH C18, ESI(+)	DG	Norm. intensity	1.00763	1.0012	0.998801	0.88262	1.03882	0.826512	1.02596	0.859652	0.811253	1.03882	1.03792	1.09009	0.96044	0.945494	0.981727	1.01608	0.863305	0.888065	0.891672	0.947489	0.951298	0.787501	0.785529	1.23123	0.859832	0.951477	0.99246	1.05603	0.878721	1.05917	0.536115	0.890283	0.924432	0.788017	0.825325	1.0021	1.03194	0.945494	0.919581	0.971969	0.857804	0.760738	0.696003	0.728819	0.889003
DG 36:5; DG 18:2_18:3	[M+NH4]+	BEH C18, ESI(+)	DG	Norm. intensity	1.02225	0.932646	0.93158	1.0744	1.15174	0.977755	1.18955	1.63927	0.750624	1.00167	0.998738	0.635123	1.01396	1.27812	1.08865	0.971359	0.962962	0.957837	1.2127	1.27992	1.40415	1.21139	0.816491	0.700654	0.855858	1.0126	0.781295	1.18869	1.23107	1.21304	0.676921	0.989219	1.08379	1.12918	0.974313	0.892363	1.00021	0.971359	1.21205	1.10064	0.981766	0.892203	0.632863	0.472155	0.720536
DG 38:5; DG 18:1_20:4	[M+NH4]+	BEH C18, ESI(+)	DG	Norm. intensity	1.05906	0.843331	0.899151	1.05352	1.11136	0.946476	1.07248	0.932377	1.13634	1.24839	1.07693	0.996145	1.06592	1.06653	1.01717	1.06252	1.04932	1.01373	1.04481	0.98542	1.08313	1.13835	1.12882	1.06024	1.17582	1.14299	1.316	0.8433	1.17816	1.20223	0.996971	1.17563	0.984099	1.07216	0.839842	1.14149	1.07471	1.04932	1.07168	1.17699	1.03457	0.170429	0.199814	0.101036	0.0696868
FA 14:1	[M-H]-	BEH C18, ESI(–)	FA	Norm. intensity	1.0033	0.966907	1.05504	0.97985	1.00128	0.998723	1.07702	1.06231	1.05841	1.17308	0.896526	1.10651	0.970585	1.06014	0.911377	1.04358	0.93767	1.05957	1.08191	0.96457	1.15624	0.995211	0.921768	0.956458	1.18973	0.866426	1.01826	1.00218	1.00729	1.03658	1.03022	1.11571	1.06099	1.0137	1.01812	1.21331	1.06967	1.04358	0.97989	1.01278	1.04561	0.149487	0.902833	0.76348	0.670383
FA 15:0	[M-H]-	BEH C18, ESI(–)	FA	Norm. intensity	0.863734	0.949335	1.02154	1.07925	0.978463	1.02554	1.2882	1.09486	0.94284	1.09609	0.954009	1.19318	0.849005	0.861237	0.959773	1.08513	1.04936	0.946143	1.24798	0.807444	1.10232	1.03444	0.987116	0.876099	1.16	1.14381	1.09907	1.06364	1.10875	1.06135	0.957546	0.945736	1.26486	0.968516	1.00926	1.59923	1.09548	0.959773	1.01078	1.10391	0.988888	0.113977	0.58646	0.754912	0.00617181
FA 15:1	[M-H]-	BEH C18, ESI(–)	FA	Norm. intensity	1.07683	0.996052	0.987673	0.955237	1.00395	1.01341	1.1874	0.988824	0.856156	0.869048	0.944141	1.08737	0.87181	0.788545	1.00192	0.849941	0.876276	0.948031	0.947755	0.958966	0.955996	0.817643	0.985693	0.937096	1.15045	0.941816	0.905581	0.848122	0.844991	0.924435	0.848928	0.809632	1.45971	1.00047	1.28616	2.50776	0.966482	0.876276	0.951876	0.915008	1.14331	0.768133	0.00757485	0.0340721	0.183362
FA 16:0	[M-H]-	BEH C18, ESI(–)	FA	Norm. intensity	0.955871	1.11793	0.931448	0.998949	1.00105	1.08226	0.967824	1.02333	0.96846	1.12588	1.1118	0.942671	0.969975	1.00509	0.958556	1.0427	1.01391	0.967548	0.941565	0.937386	1.02198	0.749645	1.01614	0.931128	1.23885	1.11206	1.0419	1.00151	0.969553	1.00098	1.11736	0.887523	0.984246	0.887871	1.03712	0.919447	0.995893	1.00509	0.939475	1.0217	0.951846	0.845065	0.51948	0.132745	0.380518
FA 16:1	[M-H]-	BEH C18, ESI(–)	FA	Norm. intensity	1.0206	0.997282	0.988046	1.00494	1.00272	0.987044	0.98517	0.993112	0.892904	1.0878	1.01116	0.988527	1.02903	1.00875	0.998142	1.01058	1.02605	0.940269	1.00349	1.09008	1.09008	0.951998	0.955889	0.920577	1.09325	1.03467	1.08594	1.04213	1.04895	1.0807	1.03441	1.06879	0.98908	0.96145	1.00445	1.11538	0.99082	1.00875	0.979692	1.06482	1.01943	0.792964	0.88887	0.950891	0.000231256
FA 16:2	[M-H]-	BEH C18, ESI(–)	FA	Norm. intensity	1.06932	0.982107	1.00331	0.932032	0.996692	1.04836	0.929892	0.972489	0.962088	1.012	0.952589	1.00587	1.00335	0.939833	1.00517	1.06013	1.04902	0.957186	1.00324	1.04136	1.03221	0.916219	1.01937	0.983847	1.12291	1.01077	1.08782	1.012	0.97516	1.10525	0.949732	0.964555	1.02785	0.940634	0.969731	1.12057	0.967288	1.00517	1.01131	1.04991	0.967143	0.197268	0.920588	0.83245	0.169759
FA 16:3	[M-H]-	BEH C18, ESI(–)	FA	Norm. intensity	0.960588	1.08627	0.81959	1.09553	0.990492	1.00951	0.990041	1.0079	0.994596	0.970246	1.07871	1.0059	1.0309	0.985321	0.968057	0.924172	1.02613	0.855226	0.894022	0.963352	0.981737	0.990917	0.987784	0.930616	0.973365	1.15669	0.94	1.00409	0.959289	1.07733	0.959124	1.07265	0.935964	1.01137	1.02015	0.997031	1.00025	0.968057	0.972544	0.988728	1.0042	0.751816	0.573214	0.437155	0.651419
FA 17:2	[M-H]-	BEH C18, ESI(–)	FA	Norm. intensity	0.927897	1.01387	0.907538	1.0952	0.986126	1.2308	0.928878	0.988688	0.877619	1.00617	1.11552	1.01525	1.0491	0.982755	1.12501	1.06026	1.15202	1.16681	1.17394	1.25657	1.04321	0.976829	1.06855	0.954871	1.16136	0.980428	1.18717	0.957089	1.2003	1.12275	1.27562	1.11341	1.21029	1.17845	1.12355	1.24283	0.997427	1.12501	1.05588	1.14206	1.19437	0.533078	0.298387	0.4632	0.281315
FA 18:1	[M-H]-	BEH C18, ESI(–)	FA	Norm. intensity	1.06932	0.941299	0.971193	1.00364	0.996363	1.09664	0.990022	0.990933	0.999771	1.03532	0.970896	0.958657	1.01922	1.05367	1.01374	0.995254	0.962214	1.01124	0.95793	0.955758	0.965134	0.995487	1.01741	0.926377	1.03256	0.990724	1.00238	1.03503	1.04555	1.02187	0.977673	1.02455	0.969117	1.02976	0.887759	1.04446	0.990478	1.01124	0.961532	1.02721	1.00111	0.421254	0.889525	0.144912	0.752865
FA 18:2	[M-H]-	BEH C18, ESI(–)	FA	Norm. intensity	1.03685	1.01011	0.980159	0.977482	1.00115	0.998849	0.992934	1.01703	0.991874	1.03219	1.03123	1.03692	0.987695	0.969607	0.970504	0.979891	1.02796	1.00568	1.04673	0.922761	1.01969	0.943366	1.02205	0.976162	1.07452	1.08746	1.02914	1.01713	1.06393	1.08109	0.965553	1.02892	1.03001	0.988278	1.01553	1.05879	1.02413	0.979891	0.997926	1.06923	1.02223	0.209047	0.430895	0.586173	0.002831
FA 18:3	[M-H]-	BEH C18, ESI(–)	FA	Norm. intensity	0.98815	1.00718	0.998115	1.01409	1.00188	0.988911	0.957459	0.987847	0.948801	1.00511	1.00853	1.01933	1.00633	0.990112	0.980715	0.992621	1.02216	0.932645	1.04445	1.02034	1.01422	0.996982	0.990955	0.996455	1.04625	1.04674	1.02872	0.998367	1.03179	1.03313	1.01187	0.988637	1.02561	0.977066	0.990789	1.02228	0.996481	0.990112	1.0056	1.03246	1.00133	0.364366	0.370902	0.266303	0.00384461
FA 18:4	[M-H]-	BEH C18, ESI(–)	FA	Norm. intensity	1.17633	1.02117	0.893441	0.824403	0.978835	1.22322	1.13419	0.994099	0.97592	0.983819	0.986901	0.889661	0.990474	0.96556	0.967926	0.9677	1.16063	0.975929	1.23919	1.02127	0.934539	1.17623	0.78766	1.09312	0.898521	0.992265	1.02601	1.03306	0.917213	1.09042	1.06564	1.00724	1.01242	1.14996	0.950705	0.940364	0.98536	0.967926	1.0572	1.00914	1.00983	0.728562	0.838417	0.813687	0.71281
FA 19:0	[M-H]-	BEH C18, ESI(–)	FA	Norm. intensity	1.00156	1.21461	0.954148	0.823457	0.998443	1.03302	1.02653	1.00267	0.973199	0.947677	0.968622	1.09734	1.01036	1.21684	1.06839	0.915574	0.943239	1.13698	1.00528	0.870619	0.987343	0.823635	0.925955	1.0416	1.09935	1.16508	1.23422	0.983847	0.979652	1.01498	1.13766	1.0166	1.63464	0.997673	1.05544	1.96424	0.987937	1.06839	0.956649	1.05716	1.09655	0.978814	0.540615	0.343061	0.288205
FA 19:2	[M-H]-	BEH C18, ESI(–)	FA	Norm. intensity	1.27215	0.842426	0.948906	1.1409	1.05109	0.900561	0.730489	0.917449	0.807601	0.888899	0.96544	1.19482	1.03219	0.856415	0.776815	0.777795	0.926943	0.791272	0.876461	0.995846	1.05383	0.745107	0.851894	1.35039	1.04863	0.911023	1.00264	0.821663	0.806533	1.03309	0.86755	1.10228	1.18506	0.717159	0.837656	1.2657	0.903174	0.791272	0.936154	0.956829	0.984916	0.267916	0.0593959	0.674319	0.287008
FA 20:0 (1)	[M-H]-	BEH C18, ESI(–)	FA	Norm. intensity	0.973994	0.986737	1.01608	1.02959	1.0016	0.998401	0.900195	0.984769	0.947216	1.09852	1.05869	0.919225	1.00324	0.953949	1.02114	0.927135	1.08554	1.18442	1.03494	1.08499	1.02873	0.875508	1.06516	0.929708	0.958795	1.11175	1.10052	1.03856	1.04987	0.971177	1.01877	1.20424	0.994592	0.936886	1.05074	1.04077	0.965992	1.02114	1.03184	1.04422	1.02977	0.635006	0.488672	0.952634	0.199533
FA 20:0 (2)	[M-H]-	BEH C18, ESI(–)	FA	Norm. intensity	0.985533	1.08837	1.00693	0.89145	0.993071	1.16344	1.14431	1.09486	0.934498	1.09359	1.10689	1.19499	0.991309	1.17003	1.07412	1.10649	1.15525	1.01459	1.09233	0.882471	0.952008	0.900125	0.946924	0.9946	1.12184	1.12174	1.22396	0.901219	0.873112	0.94097	1.19978	1.0302	1.20145	0.912189	0.950708	1.34795	1.10088	1.10649	0.949466	1.03135	1.11499	0.191113	0.216764	0.249463	0.900309
FA 20:1	[M-H]-	BEH C18, ESI(–)	FA	Norm. intensity	1.03724	0.967532	1.0093	0.948751	0.990705	1.07598	1.00923	1.05028	1.0165	1.05272	1.1063	1.06665	1.00418	1.09696	1.03265	1.03249	1.08907	0.971349	1.11995	0.997284	0.97009	0.951731	0.976582	0.982125	1.04885	1.05949	1.06479	0.981171	1.1043	1.02174	1.0207	1.04697	1.09781	0.967988	1.00265	1.09508	1.0515	1.03265	0.979353	1.05417	1.03383	0.0866586	0.258697	0.869088	0.132942
FA 20:2	[M-H]-	BEH C18, ESI(–)	FA	Norm. intensity	1.00039	1.03328	0.97307	0.991684	0.999606	1.01117	1.06506	1.0252	0.954996	0.99997	1.03093	1.07502	1.07366	1.0535	1.02139	0.96889	1.09344	0.970791	1.01936	1.03653	1.01339	1.07035	1.02314	1.02179	1.02486	1.06349	1.07302	1.01296	1.06236	1.12176	1.02182	1.08224	1.09782	1.10533	1.00442	1.12973	1.02806	1.02139	1.02247	1.06293	1.09003	0.258133	0.239004	0.0328242	0.00832144
FA 20:3	[M-H]-	BEH C18, ESI(–)	FA	Norm. intensity	1.00301	1.02062	0.980069	0.984264	0.996991	1.06966	0.963895	1.03802	1.01835	1.05021	1.06168	1.09595	1.09821	1.08907	0.980463	0.975957	1.11781	1.09257	1.23535	1.0366	1.04975	1.00627	1.05643	1.01761	1.275	1.2161	1.1645	1.18543	1.17963	1.28531	1.17033	1.24451	1.15771	1.13933	1.12326	1.26381	1.04411	1.08907	1.04317	1.20077	1.16402	0.230551	0.11791	0.14948	7.89753e-06
FA 20:4	[M-H]-	BEH C18, ESI(–)	FA	Norm. intensity	0.999465	1.00395	0.967383	1.00053	0.992834	1.02575	0.941422	0.99204	1.04087	0.99343	1.00077	0.983706	1.00331	1.02647	1.06777	1.01279	1.02808	1.00978	1.02646	0.996278	1.02922	1.00006	1.02124	1.05018	1.19845	1.20352	1.10853	1.09072	1.12555	1.12092	1.06254	1.20182	1.04693	1.05072	1.05491	1.1555	0.992735	1.02647	1.02385	1.12323	1.05873	0.68692	0.0559816	0.0753893	4.66598e-05
FA 20:5 (1)	[M-H]-	BEH C18, ESI(–)	FA	Norm. intensity	0.988565	0.958448	1.01143	1.09614	1.01365	0.976576	0.989034	1.02548	1.05969	1.03011	1.08956	0.959014	1.06228	1.00637	1.01686	1.03603	1.09282	1.00424	1.19464	1.19363	1.28124	1.03029	1.07127	1.01864	1.34467	1.33038	1.2969	1.21257	1.3061	1.35086	1.30722	1.58274	1.43694	1.28322	1.19205	1.34211	1.0278	1.01686	1.13245	1.31824	1.32466	0.527104	0.261907	0.0265813	1.04198e-06
FA 20:5 (2)	[M-H]-	BEH C18, ESI(–)	FA	Norm. intensity	1.05493	0.993938	0.940348	1.00216	0.997844	1.01121	0.997908	1.01438	0.9695	1.01279	1.04174	1.04998	0.975406	1.01026	0.956265	0.976906	1.05966	0.980904	1.06873	0.9939	1.05088	0.989249	1.03052	1.00246	1.04958	1.14175	1.09803	1.00908	1.07897	1.05732	1.09591	0.980637	1.06594	1.05385	1.01922	1.10451	1.01359	0.980904	1.01649	1.06814	1.05989	0.473026	0.754294	0.2873	0.0124753
FA 21:0	[M-H]-	BEH C18, ESI(–)	FA	Norm. intensity	1.00407	0.995927	1.08256	0.862732	0.986323	1.15961	1.25985	1.02854	0.861084	1.00598	0.926458	1.08931	0.850138	1.43499	1.13576	1.07912	0.971539	0.955555	1.17837	0.814379	1.02342	0.912757	0.776878	0.861791	1.14741	1.00782	1.20153	0.917748	0.908143	0.917324	1.2476	1.23343	1.95252	0.958709	1.04772	2.41147	1.01726	1.07912	0.887274	0.962782	1.24052	0.852322	0.560051	0.2626	0.982926
FA 21:1	[M-H]-	BEH C18, ESI(–)	FA	Norm. intensity	0.518427	1.24759	1.00117	0.998827	0.941504	1.41989	1.5366	0.850771	0.528968	0.512274	1.06951	0.606508	0.609106	0.547603	0.658303	1.13162	0.562379	1.39634	1.1995	0.522966	0.913923	1.14841	1.06348	0.645972	1.34298	1.10509	0.661254	0.651444	0.680494	0.644207	0.7336	1.2087	1.01978	1.35778	0.482796	0.855799	0.72864	0.658303	0.988703	0.670874	0.937791	0.426056	0.314706	0.545633	0.345865
FA 22:0	[M-H]-	BEH C18, ESI(–)	FA	Norm. intensity	1.0065	1.0743	0.976276	0.916911	0.993496	1.14627	1.38113	1.14136	1.03571	1.03596	1.11119	1.1428	1.10942	1.3195	1.22559	1.17486	1.18445	1.08171	1.12031	1.00333	1.06873	1.03551	1.03416	1.0416	1.23442	1.15642	1.54138	1.03284	0.990008	1.00769	1.02867	1.0541	1.5983	1.11894	0.962098	2.07886	1.12628	1.18445	1.03855	1.09463	1.08652	0.0740589	0.00649806	0.408191	0.153325
FA 22:1	[M-H]-	BEH C18, ESI(–)	FA	Norm. intensity	0.993054	1.02333	1.01683	0.993357	1.00664	0.984928	1.13545	1.10559	1.20497	1.00186	1.07041	1.11524	1.12157	1.0183	1.11287	0.975065	1.07157	1.02984	1.11574	1.02819	1.01413	1.01959	1.02893	0.988652	1.0422	1.12387	1.25134	1.00628	1.18954	1.04088	1.18466	1.06434	1.40018	1.14029	1.01256	1.24177	1.11041	1.02984	1.02389	1.08304	1.16248	0.00464009	0.0577583	0.146149	0.0240427
FA 22:2	[M-H]-	BEH C18, ESI(–)	FA	Norm. intensity	0.965811	0.997287	1.00271	1.066	1.00795	0.960958	0.8894	1.00582	0.951815	0.997814	1.22021	0.969851	0.944504	0.987164	1.05613	0.994121	1.06635	0.97463	1.01651	1.01226	1.01665	1.10497	0.941331	0.908567	1.00329	1.09461	1.10465	1.03646	1.07292	0.858678	0.918644	1.00249	1.25712	0.96548	0.950006	1.29681	0.983833	0.994121	1.01438	1.05469	0.983987	0.909028	0.884657	0.998226	0.498649
FA 22:3	[M-H]-	BEH C18, ESI(–)	FA	Norm. intensity	1.05865	0.885789	0.900023	1.05251	0.974244	1.02576	0.906545	0.983118	0.879749	1.00646	1.04736	1.07548	1.07462	1.01295	0.960873	0.955522	1.03395	1.01037	1.09085	0.964788	0.821791	0.818811	0.892468	0.849708	1.01747	1.06495	1.01921	0.997367	0.878638	1.11987	1.11369	1.03909	1.06301	0.994849	0.865565	1.40201	0.994787	1.01037	0.871088	1.01834	1.05105	0.994913	0.499758	0.180327	0.476361
FA 22:4	[M-H]-	BEH C18, ESI(–)	FA	Norm. intensity	1.06031	1.00281	0.976768	0.948863	0.997189	1.03196	1.01387	0.962603	0.961253	0.940245	0.896844	1.0008	1.02614	0.941817	0.968113	1.0116	1.02714	0.975001	1.08942	0.948869	1.0382	0.91306	0.95954	1.04371	1.01141	1.03587	1.03422	0.959448	1.06274	1.12672	1.048	1.10657	1.13029	0.963679	1.00559	1.10167	0.961928	0.975001	0.998871	1.03505	1.07483	0.117671	0.60994	0.898912	0.231185
FA 22:5	[M-H]-	BEH C18, ESI(–)	FA	Norm. intensity	0.980206	1.15603	0.92357	0.988038	1.01196	1.02822	1.00577	0.977368	0.991103	0.927967	1.03677	0.925236	0.993649	1.13091	0.936494	0.913715	0.970991	1.01599	0.952642	1.02442	1.04753	0.98306	1.05504	1.19516	1.13095	0.997355	1.1618	0.957134	1.05855	1.14924	1.00275	1.08419	1.12392	1.06373	1.05346	1.00762	0.984236	0.970991	1.03598	1.09475	1.0586	0.331359	0.647688	0.559021	0.223791
FA 22:6	[M-H]-	BEH C18, ESI(–)	FA	Norm. intensity	1.0329	0.983201	1.01443	0.986553	1.00427	0.99573	1.06641	1.02918	1.00434	1.07164	1.00411	0.999383	0.998347	1.03495	0.974827	1.04969	1.01938	0.957065	1.01689	0.999203	1.02778	1.03447	0.998695	1.0324	1.03045	1.10182	1.14041	1.06759	1.17137	1.09479	1.04908	1.0346	1.10262	1.1464	1.07409	1.06354	1.01676	1.01938	1.02234	1.0983	1.06882	0.116941	0.865119	0.157377	0.00116715
FA 23:0 (1)	[M-H]-	BEH C18, ESI(–)	FA	Norm. intensity	1.00417	1.00361	0.938249	1.03953	0.99639	0.928994	1.02894	1.02606	1.05691	1.06264	0.990857	0.990944	0.949098	1.03995	1.03515	0.983367	1.02262	0.969475	1.0773	0.977838	0.982885	1.02039	1.04533	1.00811	1.03271	0.9975	0.996532	1.05854	1.01331	1.01233	1.00203	1.00527	0.991359	1.05542	1.06971	1.02702	1.0275	1.02262	1.01425	1.01282	1.01615	0.086695	0.539858	0.181986	0.12563
FA 23:0 (2)	[M-H]-	BEH C18, ESI(–)	FA	Norm. intensity	1.04296	1.02687	0.937848	0.884866	0.973135	1.15663	1.33094	1.05637	0.817217	0.970368	0.923838	1.23951	0.855976	1.23408	1.24228	1.08686	0.934741	0.89295	1.18673	1.05106	1.0156	0.672642	0.890086	0.950869	1.23977	1.02374	1.47038	0.992994	1.07035	0.911066	0.970542	0.89369	1.74848	0.723198	0.913443	2.54146	1.01337	1.08686	0.983237	1.04704	0.941992	0.565864	0.650072	0.609327	0.241921
FA 24:0	[M-H]-	BEH C18, ESI(–)	FA	Norm. intensity	0.94178	1.08402	1.02157	0.866338	0.978427	1.22364	1.18348	1.0643	0.90059	1.01049	0.935439	1.29152	0.933736	1.3224	1.17442	1.00491	1.02135	0.966286	1.08426	1.15233	0.96076	0.899359	0.936628	0.935258	1.37903	1.00214	1.30767	1.0742	1.00517	0.928879	1.04923	0.951839	1.77983	1.0085	1.01127	2.85738	1.0374	1.02135	0.948694	1.03969	1.03025	0.583348	0.531727	0.714086	0.308823
FA 24:1	[M-H]-	BEH C18, ESI(–)	FA	Norm. intensity	1.02659	1.01085	0.945815	0.973347	0.989151	1.05859	1.05634	1.03004	0.998227	1.03096	1.01997	1.0447	1.04906	1.00934	0.972091	1.07028	1.06351	0.944914	1.0387	1.03367	1.03243	0.973014	1.00783	0.995501	1.09408	1.06812	1.08975	0.934613	0.961933	1.01776	1.07224	1.10595	1.15352	1.0222	1.06956	1.18717	1.0305	1.00934	1.02013	1.04294	1.08909	0.140116	0.526814	0.526489	0.420788
FA 24:2	[M-H]-	BEH C18, ESI(–)	FA	Norm. intensity	0.866465	1.14645	0.984442	1.06487	1.01556	0.845873	0.971417	1.0066	1.04717	1.02348	0.988592	1.00236	1.00064	0.885643	1.00296	1.0986	0.951744	1.02676	0.992106	1.11745	1.15206	0.931488	1.04021	1.0289	1.18232	1.06245	1.1378	1.06796	1.1392	0.94634	0.9062	1.11336	1.21226	0.921528	1.12957	1.10615	1.00448	1.00296	1.03456	1.10288	1.10976	0.698057	0.900556	0.350133	0.110394
FA 24:4	[M-H]-	BEH C18, ESI(–)	FA	Norm. intensity	1.01867	0.95729	0.998694	1.03056	1.00131	0.861276	0.991914	0.957425	0.946309	0.949859	1.02519	0.873854	0.892838	1.06447	0.983669	0.915283	0.921177	0.8937	0.940059	0.950244	0.937739	1.051	0.94338	1.07425	1.03456	1.04253	1.0538	0.955331	1.11788	1.00041	0.902964	0.957676	0.859962	0.986918	0.843629	0.905025	0.953642	0.921177	0.946812	1.03854	0.903994	0.545843	0.401651	0.896378	0.127774
FA 24:5	[M-H]-	BEH C18, ESI(–)	FA	Norm. intensity	1.05925	0.971653	0.846094	1.0246	0.975399	1.11681	0.790044	0.970499	1.38122	0.812604	0.790085	1.07854	1.01271	1.14541	1.02346	0.849114	1.05579	0.791741	1.21477	0.807862	0.898258	0.837964	0.910763	0.908028	0.981186	1.14316	1.26123	1.02591	1.31358	1.26542	1.02694	1.13354	1.04731	0.835344	0.900446	1.59459	0.891551	1.02346	0.903143	1.2022	1.03712	0.786229	0.777007	0.348537	0.0342397
FA 24:6	[M-H]-	BEH C18, ESI(–)	FA	Norm. intensity	0.915624	0.997159	1.0108	1.08778	1.00284	0.957164	1.15043	1.02185	1.04287	0.99996	0.836963	1.07904	1.22392	1.25612	0.878445	0.940083	1.00345	0.928634	1.35681	0.867255	0.902586	1.18209	0.94378	1.16759	1.28249	1.1928	1.15038	1.00675	1.08858	0.986937	1.18358	1.05216	0.977725	1.21417	0.989016	1.15035	1.03236	0.940083	1.05569	1.11948	1.10125	0.597616	0.550802	0.388059	0.0395582
FA 25:0	[M-H]-	BEH C18, ESI(–)	FA	Norm. intensity	0.943951	1.13948	0.993647	0.948332	1.00635	1.16601	1.31747	1.0674	0.865046	0.954046	0.824419	1.376	0.791827	1.14698	1.12941	1.01213	0.829725	1.0305	1.06029	1.09003	1.08179	0.684508	0.877529	0.811403	1.10083	0.899165	1.40106	1.14093	0.922925	0.897734	0.984815	0.840853	2.08833	0.898948	0.948532	3.20595	1.01072	1.0305	0.96891	1.01187	0.966673	0.744558	0.567327	0.242004	0.76589
FA 26:0 (1)	[M-H]-	BEH C18, ESI(–)	FA	Norm. intensity	0.94146	1.00297	1.00484	0.997027	0.986575	1.1125	1.07491	0.996064	1.01362	0.992438	0.986073	0.913279	1.15114	1.15253	1.02887	0.962591	0.996645	0.922338	1.00304	1.04396	1.04027	1.02792	1.0941	0.962686	1.03579	0.975885	1.09413	0.989156	0.997929	1.16297	1.04998	0.931963	0.987337	1.06032	1.00862	1.02278	0.994251	0.996645	1.03409	1.01686	1.0157	0.721285	0.552188	0.486821	0.373018
FA 26:0 (2)	[M-H]-	BEH C18, ESI(–)	FA	Norm. intensity	0.887556	1.03651	1.03917	0.890735	0.963492	1.25784	1.0954	0.995431	0.705834	0.969509	0.948995	1.25741	0.827455	1.20676	0.964163	0.890791	0.960226	0.872189	0.926462	1.09448	0.790523	0.708451	0.907055	0.794342	1.20977	0.821901	1.06644	1.09727	0.9018	0.921122	0.922146	0.867628	1.68807	0.809006	0.957053	3.00538	0.98247	0.960226	0.850698	0.993782	0.939599	0.857683	0.470174	0.101922	0.909617
FA 26:1	[M-H]-	BEH C18, ESI(–)	FA	Norm. intensity	1.02542	1.01163	0.993703	0.967154	0.999477	1.00052	1.06413	1.03551	1.00301	0.982616	0.985615	1.14217	0.910451	1.08908	0.972026	1.09439	1.11208	1.01644	0.974888	0.983878	1.00216	0.875569	1.0295	0.958254	1.09329	1.25006	1.11472	0.980211	1.04963	1.10727	1.10214	1.08467	1.31006	0.987791	1.06012	1.40683	1.01926	1.08908	0.979383	1.10028	1.0934	0.199543	0.353971	0.235065	0.0233836
FA 27:0	[M-H]-	BEH C18, ESI(–)	FA	Norm. intensity	0.887038	1.05021	1.1744	0.687494	0.949786	1.38088	1.40314	0.981476	0.755384	0.802875	0.637265	1.30871	1.05723	1.18415	0.941487	0.993712	0.928598	0.854244	0.866677	1.23455	0.785954	0.777874	0.695555	0.739357	0.989739	0.909548	1.1371	0.851297	1.05712	0.423918	0.961506	0.7093	1.76621	0.733768	0.854358	2.44792	0.892175	0.941487	0.781914	0.949643	0.907932	0.807698	0.799305	0.205374	0.393108
FA 28:0	[M-H]-	BEH C18, ESI(–)	FA	Norm. intensity	0.9358	1.05717	1.06057	0.717763	0.942827	1.45227	1.37694	1.10973	0.879756	0.886555	1.09011	1.31531	0.663157	1.36531	1.1091	1.03993	0.960474	0.853284	0.902061	1.17933	1.09045	0.699258	0.933778	0.86423	1.35256	0.968549	1.36762	1.05672	1.0327	0.956307	1.22069	0.934165	1.84001	0.905142	1.16927	2.97138	1.09992	1.03993	0.91792	1.04471	1.19498	0.543764	0.837559	0.508742	0.467158
FA 16:0;O	[M-H]-	BEH C18, ESI(–)	OxFA	Norm. intensity	0.980287	1.0058	0.997234	1.02775	1.00277	0.991277	1.14363	1.03868	0.959516	0.977905	1.0776	1.03474	1.18891	1.27183	1.04737	1.13816	1.15321	0.905309	1.19417	1.20519	1.14471	1.07002	1.11285	1.06622	1.49054	1.49808	1.6657	1.57356	1.44101	1.50585	1.60786	1.58214	1.7992	1.59686	1.4548	1.63537	1.03671	1.13816	1.12878	1.50196	1.60236	0.20882	0.0496174	0.000405982	1.86736e-08
FA 18:2;O	[M-H]-	BEH C18, ESI(–)	OxFA	Norm. intensity	0.939086	0.983806	1.00829	1.03565	0.991709	1.03621	1.0114	0.992466	0.911392	0.998502	1.0591	0.981937	1.01341	1.03172	1.01234	1.09388	1.03587	1.00344	1.08958	1.08453	1.10438	1.10233	1.12173	0.990147	1.31898	1.31532	1.41242	1.36724	1.31112	1.19887	1.37675	1.39142	1.29113	1.44934	1.34696	1.47232	0.995484	1.03172	1.09595	1.31715	1.38408	0.79239	0.134774	0.00656524	1.89602e-06
FA 18:2;O2	[M-H]-	BEH C18, ESI(–)	OxFA	Norm. intensity	0.98106	1.00941	1.00677	0.975669	0.993227	1.0114	0.983542	1.00815	1.03435	1.0549	0.962457	1.00549	1.03361	1.0429	0.988788	0.980593	0.986236	0.952301	0.985297	0.97755	0.994665	1.04012	0.997819	1.01011	1.04749	1.09601	1.04515	0.964439	1.07152	1.01937	1.00633	1.04374	1.0016	1.01481	1.06728	1.04508	1.00682	0.986236	0.996242	1.04632	1.02927	0.446251	0.941805	0.680295	0.0468858
FA 18:3;O	[M-H]-	BEH C18, ESI(–)	OxFA	Norm. intensity	0.934557	1.05214	0.869087	1.02884	0.971157	1.04532	1.02446	0.987661	0.963174	0.849316	1.19187	0.909489	0.871331	0.998255	0.948278	0.942622	0.854389	0.87375	0.919556	0.983737	0.90636	1.05138	0.916052	1.05711	0.846864	0.925671	0.979213	0.915747	0.966885	0.961485	0.774554	0.788822	0.888801	0.908661	0.758627	0.989562	0.975417	0.942622	0.951647	0.943578	0.838812	0.942792	0.0970862	0.790479	0.183862
FA 20:3;O2	[M-H]-	BEH C18, ESI(–)	OxFA	Norm. intensity	0.880824	1.00991	1.02321	1.01796	0.982977	0.99009	0.89424	0.869628	0.73728	0.797143	0.851356	1.06812	1.0747	1.08275	1.22398	1.13201	0.945613	0.900875	1.16542	1.18837	1.30981	1.08313	1.47618	1.16797	1.65473	2.01156	2.01202	1.84791	2.09432	1.81647	1.9362	2.28587	2.11492	1.76049	2.11779	2.03405	0.860492	1.08275	1.17817	1.92973	2.07448	0.0474912	0.185357	0.00233362	1.18851e-07
FA 20:4;O2	[M-H]-	BEH C18, ESI(–)	OxFA	Norm. intensity	0.973347	1.04743	1.11588	0.969953	1.02665	0.952598	1.03208	1.02627	1.07935	1.00517	1.04181	0.972954	1.09524	1.27683	1.1701	1.25145	1.05576	1.06662	1.49512	1.45733	1.43094	1.48565	1.4899	1.26101	2.01679	2.16234	2.25782	2.15907	2.0749	2.17351	1.97066	1.90638	2.1249	2.07983	2.06782	2.0795	1.02917	1.1701	1.47149	2.16071	2.07366	0.689714	0.0137668	2.47882e-06	1.36265e-10
FA 20:4;O3	[M-H]-	BEH C18, ESI(–)	OxFA	Norm. intensity	0.960786	0.982803	1.05827	1.06692	1.0172	0.971314	1.06793	1.01678	1.00355	1.05993	1.05607	0.896444	1.19878	1.18383	1.19803	1.14833	1.14528	1.16902	1.47512	1.35275	1.28583	1.48579	1.34905	1.28036	1.3581	1.42635	1.39124	1.45323	1.5233	1.31737	1.13163	1.13515	1.29682	1.24836	1.12562	1.10884	1.03643	1.16902	1.3509	1.40879	1.13339	0.826341	1.35743e-05	4.98746e-06	4.46483e-07
FA 20:5;O	[M-H]-	BEH C18, ESI(–)	OxFA	Norm. intensity	0.933508	0.987657	1.17853	1.01234	1.02801	0.958808	1.0545	1.09159	1.00934	1.16882	1.06815	1.15714	2.57569	2.60513	2.6888	2.73606	2.53066	2.37896	4.01617	3.55665	3.72367	3.80226	3.99324	3.81502	3.5574	3.40647	3.76189	3.47428	3.66795	3.47235	0.872068	0.960659	0.882592	0.90946	0.842746	0.876136	1.07987	2.60513	3.80864	3.51584	0.879364	0.113886	2.27325e-10	7.09237e-12	3.06571e-12
FA 22:6;O (1)	[M-H]-	BEH C18, ESI(–)	OxFA	Norm. intensity	1.00907	1.11671	0.875201	0.962752	0.990933	1.07975	1.06762	1.06111	1.11078	1.06517	1.06739	0.994618	0.964769	1.00127	0.981591	1.10409	1.07767	0.984694	1.23928	0.987249	1.099	1.15459	0.903679	1.05765	1.13501	1.11866	1.23688	1.25613	1.24171	1.07271	1.2035	1.1645	1.13858	1.23235	1.07721	1.38971	1.06628	1.00127	1.07833	1.18594	1.184	0.178325	0.759506	0.284912	0.00468091
FA 22:6;O (2)	[M-H]-	BEH C18, ESI(–)	OxFA	Norm. intensity	0.988043	0.975695	1.01241	1.07167	1.01196	0.966101	0.918172	0.997231	0.97261	1.03078	1.06114	1.00345	1.05042	1.00153	0.900116	1.03366	0.983332	0.916972	1.15753	1.01049	1.08873	0.995019	1.00957	0.966295	1.20798	1.08733	1.03622	1.00728	1.14253	1.15479	1.08077	1.1128	1.26384	0.996999	0.979061	1.07364	1.00034	0.983332	1.01003	1.11493	1.0772	0.78579	0.445713	0.331885	0.0151804
GM3 34:1;O2	[M-H]-	BEH C18, ESI(–)	GM3	Norm. intensity	0.967362	1.10948	0.941587	1.03264	0.8905	1.06642	0.939094	0.976888	0.937262	0.896237	1.04682	0.978995	0.867116	1.03222	0.962285	1.1697	0.94884	0.944218	1.02374	0.998881	0.928549	0.897815	0.85759	1.07365	1.00106	0.951244	0.960357	0.946175	0.958352	1.05357	0.992117	0.966983	0.946533	0.951292	0.951919	0.890266	0.957991	0.962285	0.963715	0.959355	0.951606	0.3507	0.801739	0.442746	0.557342
GM3 42:1;O2	[M-H]-	BEH C18, ESI(–)	GM3	Norm. intensity	0.875677	1.02305	1.34222	0.976954	0.653506	1.12125	1.03983	1.05391	0.978912	1.07936	1.04329	1.20002	1.00403	0.982095	1.16493	1.03305	1.19509	0.6585	0.922684	0.996377	1.12896	1.19601	1.21231	1.16425	0.97963	1.08543	1.05931	1.02189	1.03787	1.16054	1.15597	1.11068	0.944588	1.04391	1.00282	1.25341	1.0486	1.03305	1.1466	1.04859	1.07729	0.514225	0.952403	0.346919	0.562303
Hex2Cer 34:1;O2	[M+CH3COO]-	BEH C18, ESI(–)	HexCer	Norm. intensity	0.886666	1.18034	0.877195	1.06974	1.07928	0.930258	0.800201	1.23496	0.975694	1.07711	1.03848	1.16051	1.09706	1.01658	1.10303	0.984867	1.27492	0.95209	1.0529	0.981543	1.11514	0.943284	0.894966	1.1374	0.968801	1.11392	1.01644	1.06051	1.07705	1.05046	1.18942	1.24365	1.09507	1.03791	0.933701	1.08145	1.0578	1.01658	1.01722	1.05548	1.08826	0.594681	0.353108	0.796743	0.438476
Hex3Cer 34:1;O2; Hex3Cer 18:1;O2/16:0	[M+H]+	BEH C18, ESI(+)	HexCer	Norm. intensity	1.08034	1.00798	0.984973	0.942407	0.992017	1.12451	1.13397	1.03519	1.0684	0.944227	1.0106	1.18625	1.21307	0.994943	1.07854	1.06256	1.1181	1.02034	1.07997	1.15177	0.964445	1.20367	1.01641	1.23108	1.11902	1.14369	0.944985	1.02138	1.07623	1.08828	1.0214	1.02107	1.09174	1.37117	0.991583	1.13022	1.05179	1.06256	1.11587	1.08226	1.05657	0.38235	0.189038	0.124664	0.305491
HexCer 40:1;O2	[M+CH3COO]-	BEH C18, ESI(–)	HexCer	Norm. intensity	0.980842	1.05632	1.06033	0.975322	1.01916	0.876398	1.00922	1.05993	1.16102	1.02098	1.09828	0.942258	1.0879	1.01129	1.02711	1.05142	1.06946	0.960488	1.09548	1.11102	1.00652	1.09261	1.04857	1.16625	1.20307	1.0777	1.10023	1.01788	1.15191	1.20003	1.00298	1.08653	0.940838	1.03445	1.13722	1.09869	1.04046	1.02711	1.09404	1.12607	1.06049	0.225138	0.261509	0.0274506	0.00960298
HexCer 41:1;O2	[M+CH3COO]-	BEH C18, ESI(–)	HexCer	Norm. intensity	1.06138	1.11636	0.915083	0.905408	0.938615	1.12058	0.875455	0.940193	1.03845	0.940745	1.15695	1.21857	1.13525	1.10949	1.15554	1.1737	0.966299	0.881126	1.18188	1.09581	1.21302	0.879124	1.11098	0.911661	1.09677	1.03336	1.03394	1.07545	1.18442	1.19495	1.12261	1.16015	1.08962	0.884479	1.131	0.979792	0.9896	1.10949	1.10339	1.08611	1.10612	0.790591	0.36302	0.444942	0.0939915
HexCer 42:2;O2	[M+CH3COO]-	BEH C18, ESI(–)	HexCer	Norm. intensity	1.03144	0.987358	1.08172	0.975235	1.01264	0.94072	1.02097	0.934685	1.04671	1.09837	1.05371	0.882627	0.972958	0.93107	0.971872	0.995291	1.01035	0.937205	1.04218	1.0201	1.06607	0.905782	1.03813	1.01827	1.07109	1.06383	1.11057	1.02631	1.06324	1.01539	1.09506	1.0221	1.02017	0.897498	1.09967	0.928334	1.03384	0.971872	1.02912	1.06353	1.02113	0.973363	0.169758	0.743677	0.0525021
HexCer 42:1;O2; HexCer 18:1;O2/24:0	[M+CH3COO]-	BEH C18, ESI(–)	HexCer	Norm. intensity	1.12669	1.02437	0.985184	1.01398	0.881275	0.986024	1.01326	0.923395	0.896304	0.995092	0.995195	0.936739	1.16097	0.987922	1.05927	1.19318	0.925792	0.956534	1.12519	1.08946	1.01261	0.871764	1.05041	0.993207	1.05511	1.23284	1.04594	1.03812	0.912865	1.1382	0.886349	1.11424	1.00518	0.98255	0.96879	1.01612	0.965915	0.987922	1.03151	1.05052	0.993863	0.280935	0.442178	0.676804	0.242896
LPA 16:0	[M-H]-	BEH C18, ESI(–)	LPA	Norm. intensity	0.883503	1.09491	0.986594	0.965298	1.24651	1.01341	1.06522	1.34363	1.20155	1.04798	1.11436	1.15907	1.12319	0.954592	1.1317	1.08178	1.15278	1.04997	1.15497	1.13762	1.22596	1.27137	1.03262	1.2517	0.933149	1.08389	1.22781	1.0065	1.12573	1.10634	1.18485	1.14842	1.0577	1.44039	0.941017	1.21116	1.13672	1.08178	1.19047	1.09512	1.16663	0.098191	0.412798	0.0411177	0.47577
LPA 18:2	[M-H]-	BEH C18, ESI(–)	LPA	Norm. intensity	0.944315	1.0224	0.981573	1.0687	0.937311	1.01843	0.907438	0.998511	1.04524	1.0406	1.03145	0.938997	0.93567	1.01128	1.09921	1.00398	0.945269	0.884667	1.1097	0.983998	0.934058	0.956594	0.995667	0.928434	1.09157	0.980574	1.01152	0.934902	0.982821	0.972659	0.991741	0.918339	0.964091	1.03852	1.13237	1.13784	1.01498	1.00398	0.970296	0.981697	1.01513	0.956672	0.684426	0.760498	0.994242
LPA 20:4	[M-H]-	BEH C18, ESI(–)	LPA	Norm. intensity	0.984026	0.973391	0.875782	1.05069	1.01597	1.13855	1.01299	0.961287	0.924674	0.997915	0.986127	1.03053	0.952177	1.04506	0.950369	0.978349	0.935697	1.00721	0.9444	1.03985	1.00443	0.892949	0.901716	0.871978	1.09627	1.06673	0.896982	0.855104	1.03663	1.01159	1.04146	0.907795	0.895915	0.96728	1.18109	0.962363	0.992021	0.978349	0.923058	1.02411	0.964821	0.604242	0.490401	0.185776	0.818567
LPC 14:0/0:0	[M+H]+	BEH C18, ESI(+)	LPC	Norm. intensity	1.02636	1.03158	0.954094	1.07032	0.939254	0.973644	1.09297	1.07794	0.915496	0.924968	1.07678	1.03316	1.11538	0.964171	1.00825	1.12364	1.06224	1.07193	1.02918	1.01684	1.20767	1.11159	1.1153	1.0011	1.08477	1.03531	1.08662	1.11098	1.03596	1.04398	1.04299	1.10688	1.06789	0.954236	1.04148	1.03844	1.05497	1.06224	1.07039	1.06437	1.04224	0.599978	0.105093	0.0614685	0.0216135
LPC 16:0/0:0	[M+H]+	BEH C18, ESI(+)	LPC	Norm. intensity	0.983174	0.947682	1.08124	1.00526	0.994736	1.05851	1.07604	1.04369	1.14076	1.0857	1.18295	0.971662	0.979074	1.09516	1.01935	1.02812	1.10762	1.10698	1.02134	1.06972	1.04816	1.05669	1.0079	1.21459	1.08035	1.13987	1.01803	1.24795	1.18956	1.13077	1.11114	1.08639	1.37616	1.32149	1.19834	0.981508	1.08087	1.09516	1.05242	1.13532	1.15474	0.0766622	0.171431	0.143717	0.00986702
LPC 16:1/0:0	[M+H]+	BEH C18, ESI(+)	LPC	Norm. intensity	0.916646	1.02385	0.993135	1.00687	1.02634	0.904826	0.983411	0.984976	1.05817	0.965603	0.965923	0.954242	0.952937	0.98237	0.97325	0.957679	0.997133	0.933022	0.902799	1.00211	1.07001	0.987509	1.00736	1.05132	0.993627	1.04448	1.04299	0.989728	1.10701	1.05229	1.06217	1.02346	1.07732	1.13303	1.00452	1.05302	0.974667	0.97325	1.00473	1.04373	1.0576	0.806001	0.612061	0.461545	0.0605945
LPC 17:0/0:0	[M+H]+	BEH C18, ESI(+)	LPC	Norm. intensity	0.986994	1.01301	1.02	0.98594	1.05562	0.938723	1.06406	1.09685	1.02367	1.08538	1.06536	0.998329	1.00866	1.11706	0.980718	1.02088	1.14786	0.977003	1.13837	1.05789	1.02828	1.21533	1.13352	1.10415	1.1227	1.22312	1.09364	1.13426	1.17164	1.00896	1.14387	1.16222	1.20382	1.09256	1.02081	1.07314	1.06471	1.02088	1.11884	1.12848	1.11821	0.0315337	0.241815	0.00490613	0.00393365
LPC 18:0/0:0	[M+H]+	BEH C18, ESI(+)	LPC	Norm. intensity	1.00282	0.922626	1.08629	0.997184	1.02641	0.969188	1.07644	1.06931	0.934079	0.999299	0.949348	1.08762	1.15427	1.15373	1.06105	1.10599	0.990705	1.13256	1.14764	1.01551	1.1067	1.01156	1.05958	1.10626	1.23035	1.25056	1.15321	1.05149	1.13721	1.13422	1.21128	1.23869	0.951762	1.16333	1.10251	1.07404	1.03431	1.10599	1.08292	1.14521	1.13292	0.613066	0.0164527	0.0422233	0.00160746
LPC 18:1/0:0	[M+H]+	BEH C18, ESI(+)	LPC	Norm. intensity	0.988171	0.999247	1.03094	1.0065	1.00075	0.968654	0.950314	0.94906	0.928558	1.00092	1.00053	1.036	1.04579	0.962847	0.933657	1.01478	1.07469	0.97659	1.13943	1.17785	0.982008	1.01809	1.00886	0.967337	1.1659	1.14841	1.07901	1.11269	0.994637	1.13959	1.10783	1.118	1.0045	1.03631	1.07518	1.18142	0.975424	0.97659	1.01348	1.12614	1.09151	0.278964	0.921782	0.205013	0.00254481
LPC 18:3/0:0	[M+H]+	BEH C18, ESI(+)	LPC	Norm. intensity	1.02125	1.02615	0.978749	1.04188	0.831745	0.955253	0.935081	1.00313	0.961459	0.927108	1.071	1.16028	1.20639	1.20379	1.21657	1.2735	1.11172	1.20066	1.18749	1.45155	1.28609	1.14016	1.37839	1.29463	2.1062	2.32424	1.76778	1.87205	1.91167	1.78756	2.42126	2.69086	2.15351	1.99767	2.19244	2.35955	0.982294	1.20379	1.29036	1.89186	2.27599	0.503546	0.000144728	0.00025514	9.54436e-07
LPC 19:0/0:0	[M+H]+	BEH C18, ESI(+)	LPC	Norm. intensity	0.992893	0.946261	1.00362	0.99638	1.09178	1.04409	0.977151	1.1633	1.07306	0.888203	1.17571	0.984921	1.14638	1.18717	1.02763	1.01071	1.33722	1.26374	1.14343	1.19598	1.09325	1.05311	1.0909	0.898472	1.06286	1.1606	1.10979	1.04912	1.11404	1.12956	1.29239	1.18069	1.1848	1.12911	1.05238	1.07696	1.02899	1.18717	1.09208	1.11192	1.1549	0.551627	0.0240904	0.178863	0.00608845
LPC 20:0/0:0	[M+H]+	BEH C18, ESI(+)	LPC	Norm. intensity	1.01982	0.951697	0.899031	1.01038	0.989621	1.01613	1.04884	0.989075	0.973063	0.923958	1.04898	1.06178	1.09871	0.936977	0.99771	0.950874	1.04646	1.17272	1.11428	0.944739	1.03038	1.03579	0.997085	0.975999	1.07707	1.08486	0.957586	1.14755	1.1025	1.10251	0.978696	1.04212	0.9039	0.955511	0.946229	1.1786	1.01896	0.99771	1.01373	1.09368	0.967104	0.390337	0.235509	0.279588	0.0134611
LPC 20:1/0:0	[M+H]+	BEH C18, ESI(+)	LPC	Norm. intensity	1.04749	0.978559	0.9843	1.02235	0.978546	1.0157	1.08131	0.930758	1.06675	1.14367	1.06035	0.961826	0.959973	1.01735	0.961593	1.09728	1.09891	1.14363	1.13746	1.03977	1.04463	1.17956	1.10052	1.09427	1.07952	1.1298	1.10608	1.1142	1.13758	1.17587	1.0545	1.03683	1.0563	1.15547	1.04933	1.13642	1.06355	1.09728	1.0974	1.122	1.0554	0.317435	0.243245	0.00337241	4.98026e-05
LPC 20:2/0:0	[M+H]+	BEH C18, ESI(+)	LPC	Norm. intensity	1.01057	0.997067	0.987434	1.00002	1.08167	0.999979	1.00952	0.998414	1.0117	1.02136	1.04105	0.982358	1.0959	1.14259	0.986071	1.09754	1.02233	1.11062	1.10923	1.09045	1.15384	1.04116	1.08228	1.0853	1.23381	1.22931	1.19092	1.27491	1.17988	1.22657	1.18696	1.18811	1.23782	1.07985	1.14519	1.18827	1.01061	1.09754	1.08787	1.22794	1.18753	0.901995	0.0476681	0.00287622	9.18578e-07
LPC 20:4/0:0	[M+H]+	BEH C18, ESI(+)	LPC	Norm. intensity	0.950467	1.00264	0.997358	1.03838	0.984887	1.06911	1.01732	0.971042	1.01797	0.966554	1.2082	1.09243	0.991047	1.0028	1.03383	1.00926	1.08747	1.01849	1.09209	1.01976	0.980928	1.10657	1.04972	1.14216	1.12413	1.04902	1.17654	1.09763	1.18462	1.1934	1.16863	1.25885	1.14303	1.18884	1.2674	1.21425	1.01764	1.01849	1.0709	1.15033	1.20154	0.371485	0.466427	0.0788128	0.00112897
LPC 20:5/0:0	[M+H]+	BEH C18, ESI(+)	LPC	Norm. intensity	0.941442	0.989073	1.01093	1.08191	0.962624	1.02557	1.06212	1.17791	0.911841	1.07692	1.08571	1.12311	0.966094	1.04074	1.09147	1.08815	1.01031	0.996223	0.991379	1.14497	1.05541	0.973312	1.11419	1.06757	1.18015	1.10833	1.1188	1.17807	1.07703	1.03765	1.16027	1.08079	1.07651	1.17526	1.08551	1.01495	1.08131	1.04074	1.06149	1.11356	1.08315	0.119492	0.321957	0.132074	0.00378687
LPC 22:0/0:0	[M+H]+	BEH C18, ESI(+)	LPC	Norm. intensity	1.03998	0.9303	0.996795	1.19757	0.892636	1.0032	0.97647	0.953474	0.87357	1.06611	0.920357	1.09157	1.20866	1.04709	0.891252	1.19069	1.12902	1.40031	1.2523	1.08872	1.08481	1.08967	0.863257	1.04974	0.905715	1.23089	1.07873	0.950255	1.10039	1.18327	1.02017	1.23411	1.05017	0.943435	0.988523	0.911947	0.964972	1.12902	1.08677	1.08956	1.00435	0.601795	0.132409	0.379937	0.360807
LPC 22:4/0:0	[M+H]+	BEH C18, ESI(+)	LPC	Norm. intensity	0.967907	1.04467	0.972695	1.01129	0.988705	1.03521	0.966384	0.888115	0.899527	0.999287	1.02229	1.02093	1.11337	0.897534	0.930246	1.08155	1.1092	0.203298	1.24034	1.18131	0.176709	0.985525	1.05968	0.197478	1.17624	1.1543	1.15557	1.22339	1.0798	1.16155	1.29844	1.3176	1.1665	1.08279	1.24926	1.33638	0.982836	0.930246	1.0226	1.15856	1.27385	0.207156	0.442876	0.348396	5.20206e-05
LPC 22:6/0:0	[M+H]+	BEH C18, ESI(+)	LPC	Norm. intensity	1.05154	1.01189	0.984286	0.988108	1.02221	0.985922	1.01587	1.02597	1.04591	1.10032	0.995176	0.991338	1.06849	1.041	0.958066	1.05691	1.08711	1.06108	0.931129	0.981121	1.00663	1.04818	1.0351	1.03035	1.12742	1.07219	1.18962	1.08327	1.19919	1.20582	1.03596	1.1094	1.19472	1.20327	1.12508	1.1393	1.02092	1.05691	1.01849	1.15852	1.13219	0.295535	0.106484	0.928722	0.000414133
LPC 24:0/0:0	[M+H]+	BEH C18, ESI(+)	LPC	Norm. intensity	0.987697	0.963422	1.0123	0.795578	1.19953	1.0636	0.994379	0.985252	0.98894	1.28092	1.08902	1.074	1.03424	1.09654	1.03061	0.928837	0.972539	0.92604	0.984278	1.16042	1.03761	1.1055	1.05091	1.15536	1.20023	1.16464	1.04866	1.1588	1.00755	1.0708	1.12867	1.20452	1.05701	1.19555	1.14331	0.947435	1.03419	0.972539	1.0782	1.1148	1.13599	0.381486	0.928685	0.226535	0.123661
LPE 16:0	[M-H]-	BEH C18, ESI(–)	LPE	Norm. intensity	1.04237	1.07395	0.987801	0.838458	1.0122	0.958635	0.956959	0.993412	1.10752	0.960449	1.10628	1.11767	0.940728	0.978526	1.08646	0.992621	1.0866	1.06314	0.882767	0.810994	0.825335	0.972048	0.951349	0.873717	0.776326	0.861811	0.792199	0.720187	0.780208	0.759121	0.563127	0.612216	0.640907	0.637732	0.600411	0.786246	1.04985	1.06314	0.878242	0.778267	0.624974	0.264501	0.375997	0.0428374	0.00036437
LPE 18:0	[M-H]-	BEH C18, ESI(–)	LPE	Norm. intensity	0.985488	0.946541	1.04631	1.00202	0.997983	1.03566	1.00147	1.08948	1.18595	1.08335	1.06609	1.03253	1.01088	1.16917	1.19318	1.05154	0.98438	1.01942	0.974044	0.84597	1.01447	0.910797	0.954625	0.994673	0.783113	0.803908	0.788877	0.775528	0.751566	0.821021	0.622931	0.647762	0.623291	0.618314	0.6331	0.733153	1.07472	1.05154	0.964334	0.785995	0.628196	0.0312848	0.10534	0.0981977	2.4899e-07
LPE 18:1	[M-H]-	BEH C18, ESI(–)	LPE	Norm. intensity	0.987922	0.943303	1.09551	0.943727	1.05858	1.01208	1.09697	1.08676	1.05171	1.01114	1.02034	0.956864	0.907278	1.02266	0.987759	0.974085	0.894604	0.892496	0.783683	0.895039	0.828695	0.879351	0.876745	0.777542	0.732993	0.709845	0.728108	0.611202	0.828668	0.78457	0.49939	0.477946	0.490317	0.554724	0.555012	0.548739	1.03602	0.974085	0.85272	0.73055	0.524065	0.37754	0.10474	0.000465681	3.74606e-05
LPE 18:2	[M-H]-	BEH C18, ESI(–)	LPE	Norm. intensity	0.986622	1.005	0.994998	1.05003	1.09143	0.954421	1.12804	1.14152	1.01093	1.01362	1.11023	1.15072	1.0618	1.09614	0.898926	0.995023	1.06649	0.895376	0.939919	0.882189	0.902779	0.849736	0.897408	0.821413	0.804289	0.649283	0.721332	0.617211	0.740909	0.774673	0.575041	0.511092	0.500793	0.525569	0.535686	0.520705	1.11913	0.995023	0.889798	0.731121	0.523137	0.0372553	0.786067	0.000538835	8.52207e-06
LPE 20:3	[M-H]-	BEH C18, ESI(–)	LPE	Norm. intensity	0.951218	1.04878	1.06237	1.06146	0.666038	0.84286	1.05637	1.08377	1.04037	0.960578	0.894944	0.931403	1.04622	1.75396	0.906456	0.799306	0.877206	0.886717	0.593082	0.621313	0.552094	0.844408	0.710687	1.0224	0.457436	0.658451	0.444981	0.565605	1.00262	0.566096	0.3564	0.429545	0.472458	0.67302	0.361533	0.363307	1.00047	0.886717	0.666	0.565851	0.396426	0.455834	0.520188	0.0528377	0.0123063
LPE 20:4	[M-H]-	BEH C18, ESI(–)	LPE	Norm. intensity	0.920556	1.01592	1.03149	1.00896	0.991041	0.934516	1.03887	1.21162	1.11167	1.12711	1.14024	1.10193	0.871151	1.01077	0.875074	1.06144	0.998907	0.894271	0.90192	0.841055	0.876004	0.920952	0.816829	0.771643	0.714822	0.618371	0.689892	0.554646	0.710456	0.745311	0.619195	0.576392	0.674078	0.521762	0.567622	0.545832	1.11939	0.998907	0.858529	0.700174	0.572007	0.000877654	0.424732	0.00137446	4.20988e-06
LPE 22:6	[M-H]-	BEH C18, ESI(–)	LPE	Norm. intensity	0.89073	1.29668	0.972036	1.1756	1.02796	0.958432	1.1907	1.25614	1.21528	1.11823	1.12411	1.0932	0.892742	1.20763	1.03693	1.01387	0.934636	0.799979	0.908099	0.862699	0.894993	0.974076	1.0489	0.854163	0.81114	0.655388	0.667574	0.643901	0.850609	0.653319	0.531777	0.494635	0.584946	0.622548	0.511285	0.637416	1.1574	1.01387	0.901546	0.661481	0.558361	0.126777	0.411291	0.0912666	0.00088493
LPI 16:0	[M-H]-	BEH C18, ESI(–)	LPI	Norm. intensity	0.984761	0.958794	0.990611	1.10136	1.00939	1.0644	1.19628	1.21431	1.21158	1.08809	0.940062	1.0054	1.48946	1.54637	1.41915	1.20093	1.34284	1.12091	1.71887	1.55996	1.4558	1.81603	1.51051	1.5295	1.81909	2.06497	1.83458	1.86421	1.98773	1.60083	1.8448	2.00894	2.10882	2.19416	1.78197	2.15917	1.14219	1.34284	1.54473	1.84939	2.05888	0.114975	0.000832892	2.41581e-06	2.40988e-07
LPI 18:0	[M-H]-	BEH C18, ESI(–)	LPI	Norm. intensity	1.04251	0.94576	0.945094	1.01445	0.985552	1.13058	1.0792	1.0176	1.05126	1.09706	0.927878	1.09566	1.46306	1.291	1.33067	1.31673	1.4726	1.35805	1.71878	1.49601	1.51031	1.53184	1.53493	1.4786	1.85002	2.05055	2.00865	1.98815	1.98637	2.05638	1.65381	2.02167	1.90459	1.82882	1.93552	2.02153	1.06523	1.33067	1.52108	1.9984	1.92006	0.401583	7.04683e-06	3.83069e-07	4.61525e-10
LPI 20:4	[M-H]-	BEH C18, ESI(–)	LPI	Norm. intensity	0.89768	0.986029	1.07228	0.999027	1.00097	1.10141	0.948343	0.987826	0.826626	1.00763	0.971669	1.0492	0.935429	1.06829	1.05027	1.04925	1.04283	1.08539	1.08173	1.15793	1.08893	1.17126	1.21307	1.12469	1.62539	1.3959	1.2718	1.51476	1.47773	1.34702	1.41125	1.40386	1.5181	1.53827	1.39157	1.51988	0.979748	1.05027	1.14131	1.43681	1.46468	0.322691	0.443162	0.00461388	2.84272e-05
NAE 18:2	[M+H]+	BEH C18, ESI(+)	NAE	Norm. intensity	0.85335	0.95977	1.01452	1.24593	1.46992	0.985479	0.950193	1.04418	1.04729	1.12707	1.04902	0.902836	1.04967	0.986011	1.09879	0.992761	1.1157	1.0178	1.1171	1.04647	1.09131	1.1329	1.04163	1.30314	1.18519	1.13422	1.12724	1.05586	1.03973	1.1171	1.16202	1.17129	1.30258	0.997353	1.06664	1.24251	1.04573	1.0178	1.10421	1.12217	1.16666	0.504855	0.64941	0.743127	0.824314
NAE 20:4	[M+H]+	BEH C18, ESI(+)	NAE	Norm. intensity	0	0.932214	1.06779	0.620975	2.07092	2.11202	2.72447	1.80679	4.36687	1.29057	1.74464	0.918932	1.83235	0.93898	1.04899	0.67786	2.80165	2.26312	2.69164	0.729232	1.95189	1.02995	2.32778	2.36812	1.262	1.28405	2.1897	2.70918	3.87821	0.929207	2.51823	1.37176	2.82721	4.29746	2.05488	1.8752	1.77572	1.04899	2.13983	1.73688	2.28656	0.13013	0.362139	0.157203	0.141144
PC 30:0; PC 14:0_16:0	[M+H]+	BEH C18, ESI(+)	PC	Norm. intensity	0.960793	1.04431	0.961971	1.08367	0.982937	1.01706	1.14648	1.09055	1.0421	0.949972	1.11876	1.04121	1.00232	0.981184	0.987851	1.0746	1.25351	1.14966	1.06444	1.09028	0.970975	1.11562	1.10345	1.1212	1.21725	1.08202	1.21849	1.13647	1.08403	1.01007	1.05785	1.00271	1.05375	1.00053	1.13862	1.08443	1.06633	1.0746	1.09687	1.11025	1.0558	0.137536	0.202859	0.0463639	0.0142353
PC 31:0; PC 15:0_16:0	[M+H]+	BEH C18, ESI(+)	PC	Norm. intensity	0.996946	0.455761	1.00305	1.21865	0.582579	1.54776	1.18189	1.34427	1.21554	1.05765	1.23704	0.802585	1.31041	1.38273	1.01386	1.19776	1.37777	1.05032	0.959735	1.16159	1.28981	1.50416	1.38569	1.5388	1.12691	1.42982	1.18876	1.09072	1.09318	1.3028	1.35909	1.43356	1.38287	1.29688	0.886124	1.23692	1.19872	1.19776	1.33775	1.15783	1.32799	0.365331	0.181448	0.100311	0.200502
PC 32:0; PC 16:0_16:0	[M+H]+	BEH C18, ESI(+)	PC	Norm. intensity	1.01477	1.02051	0.954644	0.907791	0.985228	1.02104	0.905813	1.02212	1.02527	1.05012	1.09229	0.987006	1.11775	0.933959	0.923258	1.094	1.02403	1.0591	1.07085	1.00033	1.17323	0.9805	0.984183	1.0591	1.00826	1.13043	1.11704	1.00181	0.901431	0.961781	0.933188	1.01295	1.03566	1.1068	1.01493	1.11704	1.02369	1.02403	1.02972	1.00503	1.02529	0.371564	0.302927	0.116706	0.396286
PC 32:1; PC 16:0_16:1	[M+H]+	BEH C18, ESI(+)	PC	Norm. intensity	1.16507	1.00854	1.02331	0.991464	0.888661	0.990741	1.08837	1.03769	0.902866	1.05722	1.00099	1.10944	0.941751	1.06672	0.847164	0.954526	0.982983	1.00543	1.06512	1.09345	0.983682	0.938596	0.996356	1.0251	1.05395	1.09416	0.973318	1.05549	0.986145	1.04548	0.948703	1.0254	1.08186	1.03099	1.01491	1.0981	1.04745	0.982983	1.01073	1.04971	1.02819	0.659666	0.36301	0.896264	0.579074
PC 32:2; PC 14:0_18:2	[M+H]+	BEH C18, ESI(+)	PC	Norm. intensity	1.00431	0.887836	1.07174	1.00294	0.997055	0.981983	0.949617	0.994003	0.919112	1.02435	1.02918	0.970935	1.00458	1.00566	0.898347	0.974863	1.02431	1.04629	1.01495	0.978405	0.946298	0.898695	1.03039	0.985468	0.998028	1.07023	0.983799	0.926771	0.967139	0.985127	1.00621	0.987593	1.04398	0.997752	0.980286	1.04296	0.982469	1.00566	0.981936	0.984463	1.00198	0.750674	0.967008	0.633914	0.938068
PC 33:1; PC 15:0_18:1	[M+H]+	BEH C18, ESI(+)	PC	Norm. intensity	1.15206	1.01425	0.899118	1.06323	0.958075	0.985745	1.02036	0.988572	0.916628	1.12665	1.09567	1.03379	0.964058	1.00591	0.959143	1.15137	1.02644	1.01891	1.02253	0.969304	1.01707	0.926271	1.0825	1.07728	1.03414	1.07335	1.03583	0.983829	0.994727	1.0447	1.15942	0.970081	1.12925	0.954768	1.16874	1.0744	1.02707	1.01891	1.0198	1.03499	1.10183	0.708091	0.849933	0.933248	0.69106
PC 33:2; PC 15:0_18:2	[M+H]+	BEH C18, ESI(+)	PC	Norm. intensity	0.875024	1.00108	1.00398	1.02324	0.996651	0.998917	1.00468	0.906514	0.9077	0.900339	1.03796	1.00164	1.11438	0.874681	0.902857	0.995234	0.922723	1.04613	1.06959	1.06849	0.978918	0.945584	0.882541	1.02689	0.985104	1.01328	0.958363	0.933875	0.925621	0.973549	0.919916	0.904398	1.069	1.07297	0.887814	1.05417	0.954673	0.922723	1.00291	0.965956	0.987045	0.500432	0.873404	0.750826	0.495824
PC 34:0; PC 16:0_18:0	[M+H]+	BEH C18, ESI(+)	PC	Norm. intensity	1.06553	0.965285	0.93017	1.01109	0.988909	1.02866	0.909395	0.895599	0.85639	0.907705	1.10717	1.01201	1.01098	0.924759	1.0254	1.0147	1.04819	1.04649	1.03615	1.06874	0.950264	0.931011	1.06588	0.968997	1.00245	1.18551	1.14089	1.01875	0.940171	0.958631	1.03127	1.17673	1.05334	0.985143	0.943462	0.888089	0.90855	1.0254	1.00257	1.0106	1.00821	0.268402	0.627235	0.871652	0.365801
PC 34:1; PC 16:0_18:1	[M+H]+	BEH C18, ESI(+)	PC	Norm. intensity	0.907533	1.0465	1.09438	0.906646	1.01128	0.988718	0.90036	1.04375	0.911116	1.05475	1.01978	1.00843	1.01755	0.92594	0.951687	0.888416	1.02354	1.00874	1.08738	1.00605	1.06971	1.01141	1.05244	1.03549	1.04803	1.12003	1.06513	0.979012	0.949453	0.953589	1.00626	1.00498	1.11636	1.0507	0.941984	1.02093	1.01411	0.951687	1.04397	1.01352	1.0136	0.946912	0.557348	0.155876	0.536342
PC 34:2; PC 16:0_18:2	[M+H]+	BEH C18, ESI(+)	PC	Norm. intensity	1.04658	0.988842	1.02715	1.00271	0.969878	0.997293	0.929782	1.02319	0.977952	0.939096	1.03498	0.924277	0.954132	1.00483	0.982003	1.0291	1.00053	1.04657	0.932586	1.06416	0.906048	0.878388	0.979278	1.02705	0.932338	1.02277	0.955203	0.938934	1.14411	1.08047	1.05034	1.0056	0.99981	0.917549	0.980798	0.950176	0.958524	1.00483	0.955932	0.988987	0.990304	0.167656	0.887099	0.223528	0.855664
PC 34:3 (1); PC 16:0_18:3	[M+H]+	BEH C18, ESI(+)	PC	Norm. intensity	1.15133	1.01118	0.98882	1.10042	0.759053	0.910492	0.906151	0.858561	0.907505	0.838741	0.868302	0.965796	1.03275	0.881678	0.977087	0.948904	1.01099	0.906603	1.19275	1.01569	0.997453	0.759281	0.906807	0.901752	1.09546	1.094	1.11529	1.26203	1.08936	1.12325	1.19864	1.21236	1.06788	1.01241	1.12765	1.16926	0.887227	0.948904	0.95213	1.10537	1.14845	0.141626	0.670374	0.771309	0.0473463
PC 34:3 (2); PC 16:0_18:3	[M+H]+	BEH C18, ESI(+)	PC	Norm. intensity	1.02617	1.01945	0.99836	1.00164	0.9501	0.951598	1.03242	0.909577	0.845817	1.03988	0.9528	0.930582	1.01335	1.04949	0.868046	0.9668	1.0239	1.05722	0.935637	1.11553	1.15604	1.03562	1.02026	1.03915	1.08494	1.13798	1.19147	1.14664	1.22061	1.10138	1.33182	1.26046	1.12461	1.00542	0.998579	1.15922	0.941691	1.0239	1.03738	1.14231	1.14192	0.263713	0.872253	0.115183	9.86258e-05
PC 34:3 (3); PC 16:1_18:2	[M+H]+	BEH C18, ESI(+)	PC	Norm. intensity	0.929129	1.00649	1.41201	1.33141	0.993508	0.806091	1.29969	0.989172	1.32962	1.47152	1.22836	1.28901	1.21356	1.37917	1.48257	1.0367	0.918727	0.862059	1.2459	1.02824	0.965232	0.974038	1.39247	1.26158	0.875155	1.401	1.00925	1.33539	1.38336	0.840871	0.883367	1.36923	1.01064	0.923514	1.40611	1.23292	1.29435	1.0367	1.13707	1.17232	1.12178	0.138693	0.636169	0.606025	0.68152
PC 34:3 (4); PC 16:0_18:3	[M+H]+	BEH C18, ESI(+)	PC	Norm. intensity	1.00479	0.975669	0.910987	1.05797	1.06099	0.995209	0.971162	1.00137	0.930905	1.01833	0.946481	1.11673	1.06326	0.967464	1.02797	1.0509	1.03312	0.965289	1.09871	0.99797	0.977714	1.06289	1.03971	1.06625	1.09833	1.156	0.974903	1.0246	0.966655	1.073	1.0033	1.15537	0.984668	1.05011	1.00016	1.06367	0.986263	1.02797	1.0513	1.0488	1.0267	0.924925	0.563097	0.207754	0.233569
PC 34:4 (1)	[M+H]+	BEH C18, ESI(+)	PC	Norm. intensity	0.964987	1.22147	0.91671	1.16538	1.03026	0.969739	1.12984	0.895767	1.21078	0.904375	1.17582	0.934655	0.983995	1.14566	1.01795	1.15963	1.02206	1.07601	0.992475	0.906258	0.989273	1.0521	1.02242	0.89569	1.05874	0.998533	0.869868	0.990003	1.14594	1.04827	0.907769	0.90718	1.24206	0.92364	1.03705	0.832209	1.03225	1.07601	0.990874	1.0234	0.915704	0.971036	0.70204	0.250015	0.682955
PC 34:4 (2); PC 14:0_20:4	[M+H]+	BEH C18, ESI(+)	PC	Norm. intensity	0.990874	0.998353	1.00543	1.00165	1.04967	0.821906	0.916239	0.95051	0.935075	0.9942	1.0137	0.918078	0.914765	1.01117	0.860712	0.961984	1.052	1.03301	0.900762	0.946409	0.97309	0.865759	0.916025	0.934596	1.00315	0.934209	0.969905	0.985681	0.942137	0.915959	0.945745	0.999038	0.980152	0.943369	0.9733	0.98279	0.942792	1.01117	0.925311	0.956021	0.976726	0.535253	0.900014	0.153869	0.591041
PC 35:0	[M+H]+	BEH C18, ESI(+)	PC	Norm. intensity	1.02687	0.835485	1.07301	0.784511	0.973129	1.08066	0.542856	0.897167	0.889299	1.08501	1.08537	1.00788	1.21704	0.923443	1.21549	1.38269	1.1405	1.06208	1.42091	1.19813	1.38113	1.18902	0.969705	1.12972	1.21296	1.31729	1.15407	0.998021	1.04938	1.08562	1.07984	1.05016	1.06905	1.09147	1.00919	0.972911	0.952524	1.1405	1.19357	1.11984	1.05961	0.658395	0.038409	0.0140174	0.0320068
PC 35:1	[M+H]+	BEH C18, ESI(+)	PC	Norm. intensity	0.985204	0.881884	1.02269	1.0148	1.02167	0.885981	1.03671	1.01707	0.934963	1.02859	0.977252	0.932133	0.813468	0.918936	0.887568	0.945827	0.825033	0.939089	1.00206	0.955959	1.08056	0.962394	0.995454	1.02308	0.996593	0.876516	0.964397	0.998422	1.03684	0.994932	0.876962	1.00306	1.01995	0.972151	0.962939	0.960073	0.99716	0.918936	0.998758	0.995763	0.967545	0.580056	0.0497158	0.320932	0.798964
PC 35:2; PC 17:0_18:2	[M+H]+	BEH C18, ESI(+)	PC	Norm. intensity	1.02972	1.08151	0.962927	1.08463	0.826968	0.970285	0.943623	0.934686	0.830564	1.02144	1.00936	0.86126	0.893236	0.907746	1.02138	1.05768	0.958763	0.848779	0.941138	0.931716	0.94812	0.938193	0.93074	0.89399	1.07644	1.02463	1.0326	0.946035	1.00974	1.07229	0.914839	0.912167	0.955521	0.821967	1.0473	1.03343	0.939155	0.958763	0.934955	1.02861	0.93518	0.266805	0.40245	0.153514	0.453446
PC 35:3	[M+H]+	BEH C18, ESI(+)	PC	Norm. intensity	1.01612	1.00751	0.992491	0.954637	1.03538	0.89218	1.12336	1.18243	0.991236	1.14237	1.04354	0.927195	0.982119	1.13206	1.11714	1.02552	0.983345	0.982197	1.01178	0.983434	1.17395	1.21618	1.10827	1.16349	1.1475	0.950374	1.07604	1.09004	1.0447	0.918012	1.09151	0.870217	1.02977	1.06996	0.98389	1.01162	1.08345	1.02552	1.13588	1.06037	1.0207	0.0891343	0.160423	0.0161283	0.217414
PC 35:4; PC 15:0_20:4	[M+H]+	BEH C18, ESI(+)	PC	Norm. intensity	0.940931	0.973312	0.982223	1.05988	1.22284	1.01778	1.02896	1.0991	1.02524	1.03776	0.9727	1.12416	0.995409	1.09425	1.12803	1.11988	1.0186	1.03225	1.12811	1.06381	1.09109	1.0749	1.04475	1.12375	1.20724	1.18215	1.07487	1.02207	1.05649	1.13749	1.03225	1.13472	1.0606	1.02765	1.03465	1.16759	1.03336	1.09425	1.08299	1.10618	1.04762	0.754426	0.516445	0.236916	0.147035
PC 36:1; PC 18:0_18:1	[M+H]+	BEH C18, ESI(+)	PC	Norm. intensity	0.97079	0.950432	0.859995	1.05233	1.02921	1.08781	0.918938	0.975113	0.985226	0.970646	1.04689	1.12871	1.19555	1.04964	0.96349	1.00195	0.996618	1.07518	1.18344	1.03261	1.06259	1.07563	1.009	1.0047	1.04111	1.09004	1.07625	0.98151	1.00298	1.10795	1.03539	1.09044	1.12793	0.96742	0.946583	1.0298	0.98017	1.00195	1.0476	1.05868	1.0326	0.786938	0.273043	0.137479	0.169776
PC 36:2; PC 18:0_18:2	[M+H]+	BEH C18, ESI(+)	PC	Norm. intensity	0.968233	1.04299	1.00402	0.995984	0.965826	1.09057	1.09883	1.01891	1.13772	1.05953	1.05973	1.14034	1.07885	1.25261	1.14332	1.15928	1.0452	1.07169	1.11789	1.17566	1.05996	1.04171	1.14784	1.13624	1.04026	1.26688	1.13168	1.0725	1.04175	1.09675	1.09595	1.1004	1.12582	1.12681	0.993018	0.95929	1.07928	1.14332	1.12706	1.08462	1.09818	0.0229837	0.0113541	0.00549538	0.0351893
PC 36:3 (1); PC 18:0_18:3	[M+H]+	BEH C18, ESI(+)	PC	Norm. intensity	1.04138	1.01496	0.933215	1.08825	0.901235	0.985039	0.96611	0.947272	0.998171	0.954539	1.07663	1.06143	0.972264	1.12195	1.03617	1.08636	1.07226	1.04526	1.13531	1.13383	1.08076	1.07181	1.08043	1.18317	1.14123	1.21622	1.30712	1.19556	1.15978	1.22203	1.22928	1.15835	1.3835	1.33504	1.35781	1.31369	0.982141	1.07226	1.10729	1.20589	1.32436	0.85778	0.109465	0.00490961	0.000181844
PC 36:3 (2); PC 18:0_18:3	[M+H]+	BEH C18, ESI(+)	PC	Norm. intensity	0.913935	1.04075	1.06581	1.08689	0.959247	0.937178	1.07088	0.876423	1.1061	0.994303	1.03893	1.07785	0.964017	1.19695	1.06335	0.999615	1.04492	1.05157	0.990841	0.985417	1.01753	0.968594	1.04048	1.12252	1.10631	1.36306	1.15833	1.27811	1.25623	1.25484	1.36174	1.29029	1.28263	1.44284	1.28404	1.099	1.0549	1.05157	1.00418	1.25554	1.28716	0.566436	0.258599	0.600772	0.000584083
PC 36:3 (3); PC 18:1_18:2	[M+H]+	BEH C18, ESI(+)	PC	Norm. intensity	0.999513	0.988205	0.999971	1.01321	1.00003	1.05549	1.00437	1.07533	0.906876	0.948428	1.08174	1.00255	1.00437	0.927958	0.913899	1.02472	0.983348	0.938941	0.923881	0.97397	1.01224	1.01005	1.00751	0.973306	1.00338	1.06421	0.97148	0.89384	0.904712	1.0046	1.0653	1.05622	1.0182	0.958244	0.957252	1.00911	1.00346	0.938941	0.990738	0.987428	1.01365	0.839283	0.0611337	0.159456	0.235817
PC 36:4 (1); PC 18:2_18:2	[M+H]+	BEH C18, ESI(+)	PC	Norm. intensity	0.939919	0.978557	1.00866	1.07473	1.03346	0.991339	1.02673	1.00204	0.969656	1.07023	0.949086	1.08385	1.06722	1.01271	1.06054	1.05976	0.981404	0.925758	1.07945	1.05794	1.00696	0.910086	1.09959	0.960257	1.03768	1.19092	1.02073	1.01912	0.937721	1.00139	0.952682	1.21252	1.01914	0.972882	1.05036	1.0329	1.01438	1.01271	1.03245	1.01992	1.02602	0.676215	0.661384	0.689983	0.459954
PC 36:4 (2); PC 16:0_20:4	[M+H]+	BEH C18, ESI(+)	PC	Norm. intensity	1.12438	0.96742	1.05381	1.00811	0.866372	0.991885	1.11	1.02182	0.856929	1.04882	0.999707	1.12142	0.975523	1.04125	0.87746	0.953393	0.9942	1.00739	1.08648	1.10929	0.98927	0.963465	1.02091	1.02603	1.05444	1.07629	0.949595	1.0274	0.997652	1.05766	0.950794	0.985563	1.07118	1.03124	0.995626	1.11501	1.03532	0.9942	1.02347	1.04092	1.01343	0.65267	0.533848	0.483661	0.544714
PC 36:5 (1); PC 16:0_20:5	[M+H]+	BEH C18, ESI(+)	PC	Norm. intensity	0.996469	1.13208	1.00353	0.994635	1.12556	0.898012	1.18045	1.04974	0.941964	1.07996	0.892779	0.920483	1.02531	1.07842	0.988108	0.986538	0.996477	1.02648	0.992367	1.00974	1.2341	1.18621	1.00642	1.04889	1.06895	1.13644	1.22101	1.04099	1.09715	1.10536	1.14426	1.17601	1.2521	1.1234	1.01712	1.14046	0.995853	0.996477	1.02932	1.10126	1.14236	0.812978	0.839156	0.352403	0.0805572
PC 36:5 (2); PC 18:2_18:3	[M+H]+	BEH C18, ESI(+)	PC	Norm. intensity	1.05843	1.1689	1.00341	0.991993	0.929333	0.996595	0.918559	1.06475	0.957767	1.05001	1.00513	1.01306	0.968114	0.948535	0.906826	1.04635	1.02691	0.960614	0.87392	0.869556	1.05348	0.902531	0.970143	0.916413	0.924834	0.984443	1.00878	1.05889	1.04353	0.890421	1.00515	0.833419	0.954386	1.02517	0.994731	0.884688	1.00909	0.960614	0.909472	0.996609	0.974559	0.576679	0.246746	0.0586336	0.377965
PC 36:5 (3); PC 16:0_20:5	[M+H]+	BEH C18, ESI(+)	PC	Norm. intensity	1.06276	0.940922	1.03898	0.995813	0.968064	1.00419	1.09614	1.02543	0.996242	0.978402	0.974601	1.07087	1.06218	0.98645	0.863238	0.970039	1.07379	1.01012	1.0754	1.02042	0.935848	1.04871	1.04794	1.03687	0.919034	0.958249	1.00923	0.955061	0.997627	1.00564	0.944112	0.978346	0.958023	0.957394	0.868373	1.00737	1.01084	0.98645	1.04241	0.977938	0.957708	0.445681	0.839695	0.360854	0.264551
PC 36:6 (1)	[M+H]+	BEH C18, ESI(+)	PC	Norm. intensity	1.29367	0.795393	1.09175	0.955231	0.597209	1.04477	0.583731	0.668206	1.00266	0.707343	1.13918	1.08169	1.08777	0.955643	0.929699	0.259942	0.804347	1.02506	0.912836	0.661404	0.915525	0.974563	0.97722	0.969912	1.13418	1.01689	0.813997	1.16272	0.654918	0.841333	0.843706	1.09305	1.23473	1.33189	0.862752	0.644604	0.855	0.929699	0.942718	0.929114	0.9779	0.491264	0.467862	0.593463	0.845587
PC 36:6 (2)	[M+H]+	BEH C18, ESI(+)	PC	Norm. intensity	0.866318	1.18668	0.954335	1.06656	0.830257	1.04566	0.821286	0.985617	1.16397	1.03307	0.927346	1.17127	0.934632	0.938665	1.01974	1.01181	1.36056	0.846271	0.861589	0.924186	0.930591	0.788101	1.03132	0.95732	1.06995	1.13977	1.02328	0.955677	1.25603	0.974097	0.991352	1.1108	0.928738	1.00114	0.948894	0.818075	1.00934	1.01181	0.927388	1.04661	0.970123	0.750972	0.773565	0.264381	0.300344
PC 37:2; PC 19:0_18:2	[M+H]+	BEH C18, ESI(+)	PC	Norm. intensity	0.977207	1.02846	0.947593	1.02279	1.07728	0.958841	1.05949	1.12344	1.07686	1.04954	0.954466	0.957009	1.02651	1.02254	1.1528	1.12915	1.02226	0.87517	1.01276	1.06046	1.14954	1.11913	0.949136	1.02132	0.981241	0.906425	1.07903	0.967529	1.09167	1.04081	0.98069	1.06847	1.06761	1.13286	1.12955	0.911187	1.05452	1.02254	1.04089	1.01103	1.06804	0.333751	0.442134	0.197442	0.803504
PC 37:4; PC 17:0_20:4	[M+H]+	BEH C18, ESI(+)	PC	Norm. intensity	1.15228	1.02975	0.868776	1.10674	0.897254	0.97025	0.995046	0.92307	0.983594	1.04814	1.02167	1.08245	0.931358	0.949071	0.998434	1.22262	1.05834	1.015	1.00573	1.00002	0.979029	0.908154	1.0892	0.975296	1.0035	1.02047	0.982322	0.963873	0.934173	1.0515	1.17054	0.981437	0.929663	0.911615	1.13182	1.05017	1.00836	1.015	0.989524	0.99291	1.0158	0.927204	0.700685	0.83283	0.819469
PC 37:5	[M+H]+	BEH C18, ESI(+)	PC	Norm. intensity	0.837192	1.07006	0.920907	0.986322	1.0447	1.01368	1.05173	0.914791	0.921594	0.718828	0.832653	1.05466	1.02954	0.87386	0.892431	0.973297	0.998215	0.964253	0.969434	0.910557	0.942603	1.15551	0.924533	1.11165	1.03268	0.995268	0.878999	0.954428	0.855473	1.0173	0.91227	0.918224	1.00552	1.0975	0.831151	1.09922	0.918192	0.964253	0.956018	0.974848	0.96187	0.343569	0.596722	0.679204	0.629014
PC 37:6	[M+H]+	BEH C18, ESI(+)	PC	Norm. intensity	1.03167	0.921661	1.08375	1.00666	0.993336	0.941251	0.818155	0.810697	0.88621	1.13745	0.92888	0.913486	1.03404	0.927021	0.832744	0.878002	1.12298	1.00588	0.84342	0.990292	0.883666	1.00562	0.912007	0.988846	0.95621	1.01627	0.833375	0.958776	0.886199	0.964299	0.757537	0.987846	0.997141	0.894602	0.871425	0.892711	0.899848	0.927021	0.950427	0.957493	0.893657	0.168481	0.568093	0.137083	0.123243
PC 38:2; PC 18:0_20:2	[M+H]+	BEH C18, ESI(+)	PC	Norm. intensity	1.05232	1.04283	0.881808	0.94601	1.0999	0.957169	1.11602	0.989516	1.11336	1.06548	1.01694	1.02417	1.05769	1.15296	1.08193	0.909207	1.02702	1.05484	1.02241	1.04805	0.987252	1.23626	1.01674	1.07365	1.07794	1.06701	1.03305	0.956071	1.06883	1.07861	0.975203	1.15642	0.957101	1.07314	0.953465	1.01	1.04483	1.05484	1.03523	1.06792	0.992602	0.176972	0.303249	0.202059	0.221252
PC 38:3; PC 18:0_20:3	[M+H]+	BEH C18, ESI(+)	PC	Norm. intensity	1.1068	0.969075	1.03092	0.952658	1.04997	0.921222	1.03393	0.993459	1.00653	0.967134	1.02205	1.03177	0.875328	0.925211	0.928815	1.0742	0.931999	0.97525	1.10351	0.933295	1.10302	1.00412	0.989568	1.03045	0.99655	1.00622	0.923987	1.0421	1.10161	1.11093	1.00249	0.975965	1.0402	1.01668	0.994557	0.931408	1.01429	0.931999	1.01728	1.02416	0.998525	0.896407	0.208285	0.584756	0.547479
PC 38:4 (1)	[M+H]+	BEH C18, ESI(+)	PC	Norm. intensity	0.983188	0.898997	1.05334	1.03832	1.01681	0.94121	0.916526	0.883866	0.940549	0.928742	1.0703	0.919884	0.957725	1.03312	1.06632	1.08822	1.01341	0.973669	1.20205	1.11379	1.15192	1.15554	1.05884	1.03691	1.14915	1.29958	1.23	1.30225	1.16054	1.25441	1.29631	1.21278	1.43307	1.28991	1.3504	1.31189	0.924313	1.03312	1.13285	1.24221	1.3041	0.236691	0.321153	0.00402274	5.3343e-05
PC 38:4 (2)	[M+H]+	BEH C18, ESI(+)	PC	Norm. intensity	0.994011	0.982025	0.991324	1.08607	1.04559	1.00599	1.01638	0.891673	1.02728	1.05791	1.09921	1.14867	1.10808	1.17025	1.12202	1.02679	1.12995	1.04983	1.10021	1.06995	1.07702	0.897531	1.19306	1.17997	1.22354	1.40746	1.13064	1.20941	1.18815	1.3493	1.39158	1.3402	1.31613	1.27733	1.34784	1.17753	1.0426	1.12202	1.08861	1.21648	1.32816	0.577114	0.0119752	0.168671	0.000466003
PC 38:4 (3)	[M+H]+	BEH C18, ESI(+)	PC	Norm. intensity	0.996109	0.989703	1.00389	1.11408	1.03208	0.951257	1.0491	0.971832	1.10773	1.06964	1.09378	0.910107	1.05031	1.12796	1.00761	1.06029	1.19603	1.00208	1.19511	1.11518	1.22243	1.23061	1.08244	1.2791	1.25016	1.17258	1.27073	1.16495	1.39269	1.21422	1.25872	1.15955	1.31398	1.24703	1.22635	1.19963	1.05937	1.06029	1.20877	1.23219	1.23669	0.631184	0.148717	0.00103592	0.000226183
PC 38:4 (4)	[M+H]+	BEH C18, ESI(+)	PC	Norm. intensity	0.976626	1.02654	1.02337	1.06552	0.848024	0.920863	0.96973	0.90744	0.837107	1.05754	0.998748	0.892807	0.896247	0.955599	1.04044	1.03698	0.936102	0.839196	0.898119	0.930382	0.969142	0.941433	0.938617	0.87789	1.10011	0.954806	1.01738	1.00944	1.05145	1.03021	0.936289	0.927538	0.982834	0.828828	1.11389	0.9676	0.938585	0.955599	0.934499	1.02379	0.951945	0.492718	0.583157	0.181084	0.216455
PC 38:4 (5); PC 18:0_20:4	[M+H]+	BEH C18, ESI(+)	PC	Norm. intensity	0.915763	1.06112	1.11335	0.947825	1.02174	0.978255	0.933239	1.05763	0.929901	1.02173	1.00977	1.04067	1.05097	0.939172	0.993196	0.908999	1.05713	1.01294	1.12846	1.04846	1.10181	1.09593	1.09079	1.08025	1.08032	1.12259	1.10076	1.01613	0.994669	0.955621	1.04632	1.01893	1.11897	1.04528	0.982408	1.03042	1.01575	0.993196	1.09336	1.04822	1.03785	0.844806	0.751288	0.0243014	0.360413
PC 38:5 (1)	[M+H]+	BEH C18, ESI(+)	PC	Norm. intensity	0.938236	0.959408	1.01177	1.06233	1.05795	0.988233	0.942434	0.938972	1.03099	0.973747	1.0844	1.06499	1.04469	1.15842	1.04824	0.921958	1.04591	1.14148	1.02749	1.07863	0.989322	0.936171	1.0671	1.12559	1.13875	1.29124	1.04523	1.12408	1.08699	1.25234	1.22369	1.33741	1.16658	1.26477	1.22625	1.06879	1.00237	1.04824	1.04729	1.13141	1.22497	0.931002	0.187372	0.343815	0.00607534
PC 38:5 (2); PC 16:0_22:5	[M+H]+	BEH C18, ESI(+)	PC	Norm. intensity	1.05087	1.00875	1.09437	0.979473	0.89189	0.991248	0.998601	0.365272	0.825442	0.970221	1.0737	1.12557	0.997799	1.08688	0.933666	0.964391	1.05083	1.0574	1.11379	1.1406	0.982587	0.976122	1.07429	0.957676	1.09649	1.10976	0.872968	0.942636	1.00544	1.10054	0.979409	1.04383	0.915944	0.973106	1.008	1.15178	0.984411	1.05083	1.02844	1.05097	0.993706	0.370795	0.745652	0.393079	0.712848
PC 38:6 (1); PC 18:2_20:4	[M+H]+	BEH C18, ESI(+)	PC	Norm. intensity	1.09059	0.986596	1.02985	0.948878	1.01009	0.989912	1.02875	1.01063	1.01021	1.01331	0.942733	0.977253	1.00317	0.976109	0.975176	0.939143	1.08247	1.05034	0.976301	1.05305	0.940897	1.06061	0.973755	1.03888	0.972495	0.918905	0.963292	0.87351	0.990179	1.03325	0.936296	0.912243	0.999198	0.985481	0.861031	0.931994	1.01042	0.976109	1.00759	0.967893	0.934145	0.61551	0.86986	0.943081	0.122873
PC 38:6 (2); PC 16:0_22:6	[M+H]+	BEH C18, ESI(+)	PC	Norm. intensity	0.857285	0.999308	1.00069	1.06885	1.03615	0.967753	1.05281	0.964696	0.937377	0.961809	1.02597	1.01114	1.11069	0.949072	0.924062	1.00732	0.901462	0.993903	1.0819	1.03757	1.02566	1.05395	0.902823	1.04852	1.0504	1.01262	0.97437	0.929034	0.953708	0.986582	0.947789	0.961001	1.08572	1.05694	0.905716	1.1156	0.987917	0.949072	1.04304	0.980476	1.00897	0.911882	0.868726	0.372119	0.912735
PC 38:7 (1)	[M+H]+	BEH C18, ESI(+)	PC	Norm. intensity	1.00322	1.04339	0.996783	1.13829	0.924143	0.826468	1.29759	1.13814	0.913072	1.1499	0.89963	1.04514	1.25423	1.20522	0.990571	1.14863	1.14262	1.2775	1.17951	1.3185	1.19124	1.34561	0.970417	1.07112	1.10345	1.24095	1.1797	1.10577	1.30648	1.22952	1.17409	1.29093	1.16691	1.14097	1.16876	1.08344	1.09164	1.14863	1.18537	1.20461	1.16784	0.288286	0.0133826	0.0255026	0.00356265
PC 38:7 (2)	[M+H]+	BEH C18, ESI(+)	PC	Norm. intensity	1.11834	1.16681	1.11421	0.885794	0.787745	0.883297	1.14371	1.07503	1.12514	1.04051	0.949684	0.928685	1.05633	0.894777	1.10411	1.26379	0.857256	0.99107	0.773857	0.850404	0.302575	0.80982	0.986197	0.974326	0.959355	0.976435	1.00713	0.500806	1.29041	1.0028	1.03637	0.830605	0.685776	0.977336	1.14339	1.04498	1.05777	0.99107	0.830112	0.989619	1.00685	0.507732	0.700318	0.113941	0.771663
PC 39:4; PC 19:0_20:4	[M+H]+	BEH C18, ESI(+)	PC	Norm. intensity	0.936677	1.06332	0.70481	1.22271	0.803774	1.08599	1.05215	0.621096	0.570854	0.626181	0.977307	0.656292	0.99949	0.253241	0.285733	0.989142	0.887724	1.73819	1.00627	1.34337	1.26016	1.07763	1.31286	1.10318	0.441379	0.298338	0.3755	0.982024	1.24519	1.09417	1.01109	0.286292	0.89981	0.496614	1.22876	0.991872	0.641237	0.887724	1.18167	0.711701	0.945841	0.0875331	0.651246	0.0515848	0.245036
PC 40:4 (1); PC 18:0_22:4	[M+H]+	BEH C18, ESI(+)	PC	Norm. intensity	0.985364	1.02483	1.01464	1.02499	0.90517	0.955719	0.970662	1.04798	1.05713	1.10932	0.997335	0.942754	0.971085	0.963557	1.07545	1.04217	0.984854	0.910412	0.956227	0.990576	1.0516	1.05164	0.961467	1.05504	0.963421	0.896776	1.05908	1.01386	1.04449	1.01352	1.10489	1.07488	1.03043	0.997494	1.0729	0.982627	1.02266	0.984854	1.02109	1.01369	1.05166	0.287267	0.846736	0.364256	0.676062
PC 40:4 (2)	[M+H]+	BEH C18, ESI(+)	PC	Norm. intensity	1.10768	0.98711	0.735371	1.01289	0.920275	1.06971	0.781408	0.888223	0.826063	0.949942	1.06937	0.976444	1.03052	0.957377	0.863566	0.919607	0.991889	0.957548	1.06246	0.937469	1.07821	0.999422	1.06211	0.87461	0.988167	1.11937	1.02416	1.02357	0.882762	1.10055	0.914458	0.888885	1.09688	0.801962	0.882815	0.950832	0.919083	0.957377	1.03076	1.02386	0.901672	0.430118	0.757964	0.645903	0.447942
PC 40:5 (1); PC 20:1_20:4	[M+H]+	BEH C18, ESI(+)	PC	Norm. intensity	0.897614	1.00565	1.08278	0.921361	1.03793	0.994351	0.880554	1.00807	0.892514	1.02157	1.01832	1.06634	1.09592	0.903407	0.966956	0.876132	1.10155	1.03684	1.15874	1.06568	1.20497	1.06459	1.08601	1.14341	1.08969	1.11887	1.14145	1.08158	1.00973	0.971339	1.10096	1.03345	1.14827	1.05041	1.03734	1.04406	1.01319	0.966956	1.11471	1.08563	1.04724	0.840385	0.890775	0.0053627	0.0712493
PC 40:5 (2); PC 20:1_20:4	[M+H]+	BEH C18, ESI(+)	PC	Norm. intensity	1.27545	0.972375	1.01749	0.982513	0.915038	1.0328	1.06277	0.958128	0.961452	0.898267	0.958937	1.04947	0.956605	0.906813	0.877928	1.01115	1.1587	0.852278	1.14662	1.0181	1.03784	1.07147	0.918388	0.963093	1.10612	0.991012	0.968059	1.03676	1.02193	1.28579	1.01624	1.00685	1.0064	1.03838	1.19784	1.00423	0.960194	0.906813	1.02797	1.02934	1.01154	0.394026	0.320458	0.914783	0.621489
PC 40:6 (1); PC 20:2_20:4	[M+H]+	BEH C18, ESI(+)	PC	Norm. intensity	0.965477	0.859474	1.09251	1.03452	1.05227	0.880118	0.862205	1.28106	1.23853	1.00236	0.859311	0.565744	0.765629	1.19773	1.0637	1.0107	0.761357	0.825915	0.804511	0.916963	1.01943	1.07548	1.09157	1.08587	0.836858	0.879498	1.09302	0.989264	1.07488	0.852997	1.01694	0.820285	1.07524	1.02469	1.0736	0.910321	0.932283	1.0107	1.04745	0.934381	1.02082	0.916048	0.614628	0.77189	0.673481
PC 40:6 (2); PC 18:0_22:6	[M+H]+	BEH C18, ESI(+)	PC	Norm. intensity	1.00411	1.08135	0.995893	1.05202	0.845729	0.951181	0.98411	0.922683	0.82788	1.02941	1.01168	0.902432	0.916401	0.940511	1.05072	1.11891	0.946443	0.818423	0.932282	0.931808	1.00434	0.954198	0.96283	0.908564	1.08538	0.992848	1.03537	1.00843	1.05575	1.08021	0.925777	0.954038	1.00131	0.803181	1.08833	1.01195	0.953396	0.946443	0.94324	1.04556	0.977672	0.383875	0.682467	0.30745	0.174308
PC 40:7; PC 18:1_22:6	[M+H]+	BEH C18, ESI(+)	PC	Norm. intensity	1.00242	0.997582	1.02675	0.954343	1.12566	0.887542	1.15259	1.22542	0.9699	1.06056	1.00066	0.988774	1.00921	1.13665	1.0193	0.949455	0.849795	0.909319	1.01118	1.01796	1.1346	1.15434	1.0015	1.15268	1.11776	0.94203	1.04926	0.999671	0.953206	0.962438	1.09822	0.859492	1.16541	1.07221	0.967944	0.962479	1.03061	0.949455	1.07628	0.981055	1.02008	0.23151	0.707179	0.104627	0.908641
PC 40:8; PC 20:4_20:4	[M+H]+	BEH C18, ESI(+)	PC	Norm. intensity	1.04314	0.811111	1.09054	0.980302	1.0197	0.960078	0.933308	0.860708	0.972824	1.04838	1.08948	0.716341	0.947853	0.845266	0.824281	0.911179	1.19322	1.0985	1.02165	1.0049	0.693908	1.02262	0.939858	0.989168	0.944989	1.02062	0.824966	0.822169	0.955667	0.907975	1.01925	0.590171	0.962654	0.506181	0.895994	0.84561	0.953066	0.911179	0.997032	0.926482	0.870802	0.501499	0.847811	0.564418	0.189124
PC 42:4	[M+H]+	BEH C18, ESI(+)	PC	Norm. intensity	1.08055	0.732513	1.00684	0.709977	1.12683	0.993156	1.09215	0.981821	0.780788	0.743221	0.498751	0.638358	0.882873	0.918603	0.850726	0.956126	0.856394	0.841407	0.869477	1.00008	0.794117	1.09555	0.984016	1.01256	0.766698	0.935382	0.813248	1.06404	0.974585	0.84302	0.936928	0.835695	1.11556	1.04419	1.06363	0.698328	0.762005	0.856394	0.992047	0.889201	0.990558	0.214047	0.461604	0.83968	0.633331
PC O-32:0; PC O-16:0_16:0	[M+H]+	BEH C18, ESI(+)	EtherPC	Norm. intensity	1.04141	0.897965	1.063	1.00027	0.986396	0.999734	0.940773	0.887793	0.91895	1.04528	1.03861	1.11385	0.934519	0.927867	0.917268	0.971095	0.88466	0.975108	1.16452	1.03488	1.09532	0.942768	1.09002	1.10938	1.09012	0.956821	0.978447	1.03253	0.921492	1.00101	1.01664	1.07582	0.992994	1.01101	1.0384	1.06584	0.98969	0.927867	1.09267	0.989728	1.02752	0.868813	0.0424625	0.0831159	0.967803
PC O-32:1 (1)	[M+H]+	BEH C18, ESI(+)	EtherPC	Norm. intensity	1.06017	1.1392	0.908841	1.01625	0.983748	0.896095	1.08142	1.26234	0.891404	1.14464	0.925703	0.796851	0.849812	1.10697	1.01925	1.00496	0.954056	0.91631	0.929454	0.832793	1.08832	1.00115	0.923166	0.984668	1.03178	0.946868	1.04566	1.04404	1.06979	1.14552	0.900871	0.881132	1.05969	1.01775	1.05431	1.14896	1.00356	1.00496	0.957061	1.04485	1.03603	0.843781	0.637282	0.447499	0.334059
PC O-32:1 (2); PC O-16:1_16:0	[M+H]+	BEH C18, ESI(+)	EtherPC	Norm. intensity	1.21937	1.02647	0.974948	1.00701	0.953686	0.992988	0.909225	0.961603	1.01056	0.980767	1.01879	1.08025	0.919641	0.94962	0.985158	1.08841	1.16273	0.899456	1.06791	1.11073	1.01936	0.99702	0.900096	0.890172	1.1598	1.02508	0.950755	1.04094	1.05733	1.20453	1.03766	1.01574	0.978429	0.944602	1.0842	0.901746	0.995662	0.985158	1.00819	1.04913	0.997084	0.457112	0.635651	0.568755	0.440445
PC O-34:0; PC O-18:0_16:0	[M+H]+	BEH C18, ESI(+)	EtherPC	Norm. intensity	1.05118	1.07136	0.968759	0.997562	1.00244	0.969452	0.925923	1.01817	1.00234	0.943817	0.997781	0.987118	1.11562	1.1502	1.02558	1.12304	0.926893	0.973791	1.05003	1.12261	1.06866	1.00399	1.11522	0.951602	1.04065	1.0847	1.08477	1.01235	1.02642	1.07376	1.11435	1.06008	0.985098	1.13678	1.03466	1.01638	0.99245	1.02558	1.05934	1.0572	1.04737	0.204362	0.324523	0.219373	0.0706439
PC O-34:1; PC O-18:1_16:0	[M+H]+	BEH C18, ESI(+)	EtherPC	Norm. intensity	1.01763	0.881459	0.993627	1.02231	1.00637	0.978331	0.851614	0.85332	0.960535	1.00052	0.942988	0.952484	0.925799	0.934872	0.94669	0.918346	0.851968	0.873139	1.03206	1.0056	0.93357	0.969741	0.882203	0.991669	1.00051	0.968572	0.9031	1.00798	0.923551	1.00617	1.06229	0.995103	0.981276	1.01756	0.919893	1.05268	0.947736	0.918346	0.980705	0.984542	1.00633	0.116431	0.0173652	0.655192	0.608294
PC O-34:2 (1); PC O-16:0_18:2	[M+H]+	BEH C18, ESI(+)	EtherPC	Norm. intensity	0.975645	1.01125	1.11547	0.988755	0.833894	1.03727	0.982986	0.848375	0.892253	1.00945	1.07274	0.961748	1.04381	1.03423	1.0627	0.999224	1.04148	0.967463	1.01568	1.01994	1.06081	1.02081	1.12771	0.912588	1.12	1.18432	1.07397	1.08265	1.03045	1.09766	1.03933	1.052	0.994903	0.882271	1.08934	1.04743	0.972367	1.03423	1.02038	1.09016	1.04338	0.532635	0.459418	0.508286	0.0365041
PC O-34:2 (2); PC O-16:1_18:1	[M+H]+	BEH C18, ESI(+)	EtherPC	Norm. intensity	1.08963	0.969521	1.02045	0.979549	1.05103	0.901757	1.07028	1.0326	1.00454	1.01898	1.00141	1.03852	0.87981	0.958561	0.904573	1.07135	0.89754	0.919954	1.04656	0.947388	1.1723	1.01238	0.98638	1.00457	1.05147	1.00259	0.961693	1.05136	1.1004	1.08149	0.973349	0.971386	1.03053	1.02519	0.972153	0.88934	1.02579	0.919954	1.00847	1.05142	0.972751	0.396245	0.139386	0.54299	0.275408
PC O-34:3; PC O-16:1_18:2	[M+H]+	BEH C18, ESI(+)	EtherPC	Norm. intensity	1.11013	1.07851	0.921485	1.10634	0.897542	0.916361	0.970134	1.15136	0.958338	1.05467	0.957941	0.874312	0.899463	0.956487	1.02297	0.950758	0.902712	0.944759	0.99547	0.886051	1.01182	1.00387	0.890263	0.930521	1.081	0.960648	1.08078	1.03676	1.01851	1.09743	0.899461	0.855061	1.01673	0.932285	1.0736	1.05134	0.964236	0.950758	0.962996	1.05877	0.974506	0.857281	0.228563	0.306048	0.405897
PC O-36:2 (1); PC O-18:0_18:2	[M+H]+	BEH C18, ESI(+)	EtherPC	Norm. intensity	0.978311	0.932712	1.04951	1.02169	1.09291	0.974878	0.913294	0.995681	0.92591	1.00834	1.03751	0.880774	1.00022	0.952551	0.990166	0.969051	0.897195	0.971667	0.973359	0.975473	1.02514	1.17482	0.919264	1.08275	1.00209	0.964254	0.994573	1.03291	1.12816	0.987515	1.05728	1.00965	1.03633	0.948404	0.979292	1.08597	0.960796	0.969051	1.00031	0.998332	1.02299	0.195313	0.139606	0.712396	0.773522
PC O-36:2 (2); PC O-18:1_18:1	[M+H]+	BEH C18, ESI(+)	EtherPC	Norm. intensity	0.976169	1.02383	1.06747	0.896177	1.07883	0.959835	1.0515	1.15542	0.965766	0.962683	0.883474	1.04482	0.908784	1.03377	0.906487	1.00444	0.965119	0.91026	0.970956	0.945632	1.04369	1.09453	1.05089	1.07587	1.04732	1.03622	0.963871	0.981043	1.04074	0.916809	1.00852	0.937369	1.10516	1.0732	1.0125	1.03475	1.00529	0.965119	1.04729	1.00863	1.02362	0.834939	0.237865	0.442027	0.940674
PC O-36:3 (1); PC O-16:0_20:3	[M+H]+	BEH C18, ESI(+)	EtherPC	Norm. intensity	1.01529	1.00045	1.19246	0.989643	0.94708	0.999552	1.03002	1.03675	1.00973	1.04981	1.09025	0.913855	1.17012	1.01793	0.970112	0.976878	1.12254	1.03061	1.15507	1.04213	1.1839	1.04468	1.10593	1.07849	1.13508	1.19811	1.0619	1.12501	1.03109	1.1019	1.0059	1.08787	0.958298	1.01555	1.04104	1.07813	1.03338	1.01793	1.09221	1.11346	1.0283	0.957163	0.629488	0.0963519	0.0734374
PC O-36:3 (2); PC O-18:1_18:2	[M+H]+	BEH C18, ESI(+)	EtherPC	Norm. intensity	1.00467	0.957316	1.00232	0.997682	1.06651	0.979061	1.00142	1.00176	0.963401	0.975279	0.86055	0.891997	0.945989	0.983667	1.03507	1.00019	0.925959	0.868005	0.981348	1.06028	1.0272	1.06712	0.952582	0.976618	0.970185	0.926322	0.945952	0.871994	1.02093	1.02531	0.992165	0.89691	0.970272	1.01704	0.906624	0.863443	0.96934	0.983667	1.00427	0.958069	0.938448	0.0960381	0.17628	0.703522	0.175321
PC O-36:4; PC O-16:0_20:4	[M+H]+	BEH C18, ESI(+)	EtherPC	Norm. intensity	1.133	1.10187	0.922179	1.04931	0.929299	0.950686	1.01152	1.10924	1.02727	1.02169	0.919931	0.897623	0.952885	0.99081	0.967226	0.963265	0.942805	1.02091	1.00257	0.926717	1.06652	0.985531	1.00041	0.994328	1.02031	0.955037	1.02468	1.05482	1.07663	1.07848	0.947351	0.906194	0.986135	0.916292	1.08986	1.02921	1.0166	0.967226	0.997368	1.03975	0.966743	0.744567	0.319148	0.670309	0.636073
PC O-36:5; PC O-16:1_20:4	[M+H]+	BEH C18, ESI(+)	EtherPC	Norm. intensity	0.992966	1.01688	0.881644	0.997277	1.00272	1.07508	1.01557	1.1	0.919004	0.964915	1.08555	1.01202	1.01008	0.94739	0.871977	1.03499	0.995878	0.888634	0.911837	0.975068	1.01105	0.995456	1.02317	0.977567	1.0099	1.0766	1.00078	0.829827	0.881819	1.03844	1.0841	1.01666	0.957638	0.898931	0.960756	0.9693	1.0138	0.94739	0.986511	1.00534	0.965028	0.5815	0.356354	0.698605	0.655401
PC O-36:6; PC O-16:1_20:5	[M+H]+	BEH C18, ESI(+)	EtherPC	Norm. intensity	0.939066	0.910729	1.00324	0.996761	1.17597	1.08599	1.00239	0.995996	0.960788	1.00981	1.11039	1.22104	1.10172	1.01122	0.924971	0.964821	1.1255	1.00468	1.14659	1.08427	0.984283	1.09214	0.847814	1.09128	1.23765	1.19539	0.945676	0.931686	0.94277	1.09003	1.00762	1.08684	0.985945	1.08404	0.908011	1.02742	1.0061	1.00468	1.08778	1.01785	1.01752	0.589841	0.94628	0.714578	0.587354
PC O-38:3; PC O-18:0_20:3	[M+H]+	BEH C18, ESI(+)	EtherPC	Norm. intensity	0.92943	0.987229	0.856615	1.04965	1.04345	1.01277	1.0696	1.03539	1.04786	1.11296	0.925405	1.12193	1.32298	1.08469	1.06824	0.90779	0.972406	1.06109	1.18909	0.993354	1.03678	1.05581	1.06709	1.16865	1.07228	1.06798	1.00564	0.971777	1.07778	1.30383	0.943606	1.04307	1.09551	1.12301	1.06338	0.966854	1.05873	1.06109	1.06145	1.07013	1.05323	0.116058	0.199665	0.0370406	0.0965358
PC O-38:4 (1); PC O-16:0_22:4	[M+H]+	BEH C18, ESI(+)	EtherPC	Norm. intensity	0.95193	0.964759	0.823661	1.03524	1.12635	1.1556	0.885521	1.01327	0.916434	1.08771	1.09051	1.08735	0.981866	0.917946	0.933697	0.999477	0.907052	0.945119	1.06946	0.931372	0.892376	0.882913	1.01264	0.929485	1.01987	1.03782	0.901812	0.97893	0.956818	1.19503	0.889165	1.05739	0.946777	1.01996	0.842378	1.12392	1.05031	0.933697	0.930428	0.999401	0.983368	0.951986	0.262893	0.355552	0.934544
PC O-38:4 (2); PC O-18:0_20:4	[M+H]+	BEH C18, ESI(+)	EtherPC	Norm. intensity	1.0676	0.952042	1.00344	0.996556	1.09554	0.970786	0.908897	0.923627	0.988189	1.0208	0.907463	0.920773	0.914081	0.968733	0.993337	0.941693	0.900723	0.874419	0.998743	1.05726	0.962163	1.0564	0.87912	0.98385	0.972492	0.950755	0.898481	0.963547	0.993769	0.990368	1.09624	0.974579	0.974674	1.05706	0.912993	0.996768	0.9222	0.941693	0.991296	0.96802	0.985721	0.0433685	0.018154	0.501479	0.0783917
PC O-38:5 (1); PC O-18:1_20:4	[M+H]+	BEH C18, ESI(+)	EtherPC	Norm. intensity	1.13199	1.06557	0.920071	1.10087	0.914339	0.934427	0.98746	1.18607	0.966415	1.06298	0.973096	0.903594	0.93109	0.978422	1.00458	0.957428	0.916484	0.965487	1.03207	0.916415	1.03127	1.02573	0.904357	0.963806	1.08667	0.93563	1.06847	1.04102	1.02377	1.14869	0.892255	0.902458	1.04131	0.943451	1.0904	1.07984	0.980278	0.965487	0.994768	1.05475	0.99238	0.972008	0.246938	0.509038	0.446244
PC O-38:5 (2); PC O-16:1_22:4	[M+H]+	BEH C18, ESI(+)	EtherPC	Norm. intensity	0.904378	0.980976	1.09185	1.01902	1.09952	0.918338	1.08422	1.03677	1.08454	1.08344	0.950935	1.14584	0.913501	1.11285	1.08521	1.15141	0.870374	1.02821	1.05638	1.08197	0.885588	1.159	1.06797	1.2479	0.88063	1.00693	1.15788	1.03692	1.2992	1.02259	0.982122	1.03936	1.14895	0.918082	1.02793	0.921201	1.08383	1.08521	1.07497	1.02976	1.00503	0.183151	0.677055	0.207337	0.360787
PC O-38:5 (3); PC O-18:1_20:4	[M+H]+	BEH C18, ESI(+)	EtherPC	Norm. intensity	1.18041	0.982358	1.01764	0.948277	1.03363	0.97916	1.05985	0.970075	1.03405	1.01329	1.01815	1.07835	0.958116	0.917454	0.90468	1.08558	1.01237	0.97753	1.19729	0.932357	1.05748	1.02066	0.997292	1.0553	1.04358	1.1012	0.959367	1.08539	1.07953	1.23243	0.939912	1.00254	1.0573	1.02666	1.01222	0.987188	1.0261	0.97753	1.03798	1.08246	1.00738	0.887566	0.297159	0.696455	0.253548
PC O-38:6; PC O-18:2_20:4	[M+H]+	BEH C18, ESI(+)	EtherPC	Norm. intensity	1.01566	1.04281	0.83082	1.00065	0.849802	0.999347	0.99917	0.955559	0.931882	1.01034	1.16396	0.994876	1.03075	1.00453	0.953663	1.05895	1.0356	0.962462	0.89697	0.96415	0.93569	0.910218	0.995215	0.970612	1.04443	0.966485	0.932356	0.939589	0.880965	1.0261	1.10582	0.881161	1.0644	0.853307	0.982631	1.07912	0.997023	1.00453	0.94992	0.953037	1.02352	0.316032	0.24237	0.790442	0.854377
PC O-38:7; PC O-18:4_20:3	[M+H]+	BEH C18, ESI(+)	EtherPC	Norm. intensity	1.09403	0.972496	1.33794	0.945323	0.947279	1.0275	1.0625	0.924216	0.877146	1.25597	1.15818	0.980766	0.922061	1.13981	0.999546	0.956866	0.936775	1.08946	0.932816	1.14184	1.04921	1.20042	0.930204	0.990735	1.2398	1.04941	0.849512	1.03972	1.22302	0.849188	0.951825	1.1961	0.981475	0.883591	0.913184	1.07384	1.02163	0.999546	1.01997	1.04457	0.96665	0.900032	0.526687	0.865977	0.897137
PC O-40:4	[M+H]+	BEH C18, ESI(+)	EtherPC	Norm. intensity	1.04124	1.00431	0.94431	1.00562	0.99569	0.956939	0.956664	1.0314	0.934301	0.966148	0.971136	0.92776	0.942471	1.03919	0.969088	0.992594	0.895622	0.946281	0.889361	1.01603	1.0412	1.03931	1.04311	0.905243	1.1589	0.956234	0.937595	1.04462	1.02148	1.0211	0.984985	1.02392	1.07184	1.06097	0.934718	0.979307	0.961406	0.969088	1.02767	1.02129	1.00445	0.229229	0.296594	0.945187	0.383858
PC O-40:5; PC O-20:1_20:4	[M+H]+	BEH C18, ESI(+)	EtherPC	Norm. intensity	0.637514	0.960396	1.0396	1.0649	1.14051	0.738859	0.567424	0.942972	0.611045	1.12093	0.658452	1.03754	0.948195	0.964267	1.11005	1.01648	0.874135	0.940918	1.06988	1.05651	0.982409	1.05288	0.545188	1.09629	0.651923	0.946236	0.962564	0.563703	0.967092	1.04872	1.16427	0.631613	1.02953	1.16715	0.737706	0.548168	0.800712	0.964267	1.05469	0.9544	0.883619	0.418274	0.615312	0.761136	0.535009
PC O-40:6	[M+H]+	BEH C18, ESI(+)	EtherPC	Norm. intensity	1.04195	1.00397	0.99603	1.05236	0.8729	0.949087	0.869994	1.00701	0.915957	1.08065	1.08696	0.930469	0.831307	0.904893	1.15798	1.15488	0.949809	0.874317	0.895464	0.88736	0.998201	1.02779	0.986836	0.968503	1.17995	1.02378	0.976517	1.10631	1.03882	1.05353	0.94382	1.00982	0.940174	0.863442	1.15222	1.05414	0.96874	0.949809	0.97767	1.04617	0.976821	0.928618	0.913275	0.494644	0.0810095
PC O-42:4	[M+H]+	BEH C18, ESI(+)	EtherPC	Norm. intensity	0.92012	1.01166	1.0087	0.965664	0.991304	1.04208	0.940116	0.881721	1.0177	0.955003	0.923741	1.02171	1.04491	0.91223	0.940694	1.02239	1.00026	0.957372	1.06111	1.03266	0.986357	0.98436	1.00375	0.968151	0.967052	1.14073	0.930698	1.15953	0.970682	1.04839	1.10312	1.02639	1.06717	0.945016	1.03459	1.14478	0.947559	0.957372	0.995052	1.00954	1.05088	0.266383	0.71269	0.487516	0.307394
PC O-42:5	[M+H]+	BEH C18, ESI(+)	EtherPC	Norm. intensity	1.05787	0.992519	0.975017	0.97556	1.02655	1.00748	0.938225	0.916212	0.896593	0.922605	0.97832	0.936235	1.0583	1.06027	1.03332	1.09827	0.936336	0.972349	0.97495	1.11226	0.951699	0.962105	1.05287	0.960468	1.05195	1.0394	1.03452	1.04736	0.996765	1.05048	1.0791	1.03598	0.97938	1.02102	1.03506	0.973138	0.92942	1.03332	0.968527	1.04338	1.02804	0.00154782	0.478639	0.910093	0.0760955
PC O-42:6	[M+H]+	BEH C18, ESI(+)	EtherPC	Norm. intensity	0.960896	1.04577	0.980213	0.937653	1.10627	1.01979	1.07457	0.974911	1.01037	1.00695	0.822477	0.921779	0.949597	1.03646	1.03576	1.05321	0.961074	0.812338	0.913123	0.986644	1.1419	1.04505	0.931501	1.07219	0.938726	0.943839	0.937552	0.907519	1.03895	0.970158	1.01562	0.904792	1.0147	1.10428	0.977147	0.764803	0.990932	1.03576	1.01585	0.941282	0.995924	0.382057	0.468755	0.882638	0.12558
PC O-44:5	[M+H]+	BEH C18, ESI(+)	EtherPC	Norm. intensity	1.07774	0.93487	1.00634	0.993658	1.00873	0.932631	0.996812	1.04273	0.971406	0.992563	0.999716	0.994374	0.945715	0.872742	0.942988	1.00433	0.944212	1.00032	1.01193	0.992488	1.02864	1.01262	1.00856	0.928813	1.06175	1.09767	1.02431	1.07606	0.963823	0.997814	0.989057	1.08705	1.01885	0.922965	0.996652	1.00912	0.995593	0.944212	1.01024	1.04303	1.00289	0.768676	0.199118	0.85795	0.171692
PC O-44:6; PC O-24:2_20:4	[M+H]+	BEH C18, ESI(+)	EtherPC	Norm. intensity	0.988117	0.99738	0.943418	1.07077	1.00386	1.00262	0.956566	0.983536	0.902159	0.922601	1.03649	1.02251	0.952416	1.03845	1.02509	1.08815	0.935268	0.953791	0.977542	1.02731	1.04934	0.947112	1.08178	0.889265	1.1244	1.10399	0.984067	1.07658	1.07048	1.12514	1.05102	1.08335	1.04239	1.01914	0.991139	1.0809	0.970051	1.02509	1.00243	1.09029	1.0467	0.295853	0.943742	0.869743	0.0150987
PC 34:2;O; PC 16:0_18:2;O	[M+CH3COO]-	BEH C18, ESI(–)	OxPC	Norm. intensity	0.985685	0.976086	1.01432	1.1039	1.04826	0.937917	0.981845	0.849025	0.994731	0.960605	0.995995	0.978541	1.05421	1.0434	1.00189	1.0995	1.17003	1.09111	1.16055	0.945575	1.10143	0.993013	1.09224	1.00835	1.21678	1.29829	1.30557	1.21185	1.14716	1.32455	1.1941	1.38432	1.30191	1.28087	1.28919	1.381	0.980193	1.09111	1.0503	1.25754	1.29555	0.155106	0.0792205	0.358901	7.28708e-05
PC 34:2;O2 (1); PC 16:0_18:2;O2	[M+CH3COO]-	BEH C18, ESI(–)	OxPC	Norm. intensity	1.04011	1.07675	1.11174	0.959889	0.745847	0.851032	1.29392	1.08534	1.21852	1.0001	0.956933	0.710094	1.20577	1.00772	1.27435	1.13812	1.24733	1.19233	1.48659	1.30957	1.30952	1.1764	1.57215	1.30836	2.25719	2.27252	2.38401	2.24728	1.98013	2.05222	1.75683	2.09567	1.89523	2.07983	1.93592	1.79421	1.04272	1.19233	1.30954	2.25223	1.91558	0.454385	0.0121479	0.000708441	4.62994e-08
PC 34:2;O2 (2); PC 16:0_18:2;O2	[M+CH3COO]-	BEH C18, ESI(–)	OxPC	Norm. intensity	0.942556	0.994766	1.00523	1.10898	1.0479	0.907484	1.0135	0.901179	0.97788	0.927376	0.997962	0.968239	0.832099	0.889033	0.829378	0.888538	0.926156	0.843404	0.773172	0.662085	0.760465	0.706753	0.739662	0.739023	0.402087	0.361686	0.408097	0.317508	0.373715	0.418601	0.218243	0.186667	0.253097	0.244142	0.237165	0.228488	0.97306	0.888538	0.739342	0.387901	0.232827	0.307802	0.00264659	1.14504e-05	4.16853e-09
PC 34:3;O (1); PC 16:0_18:3;O	[M+CH3COO]-	BEH C18, ESI(–)	OxPC	Norm. intensity	0.955844	0.938653	1.04416	1.12466	1.22223	0.9356	0.891401	0.92497	0.979034	0.938692	1.24754	1.09328	1.08143	1.08331	1.05188	1.09609	1.04972	0.825698	1.18718	1.16969	1.00173	1.34236	0.857067	1.10937	1.23712	1.32467	1.16064	1.20509	1.10157	1.15572	1.1533	1.40252	1.11355	1.24443	1.20605	1.25095	0.958863	1.05188	1.13953	1.18286	1.22524	0.744919	0.932654	0.392487	0.0187874
PC 34:3;O (2); PC 16:0_18:3;O	[M+CH3COO]-	BEH C18, ESI(–)	OxPC	Norm. intensity	1.00455	1.01129	1.09221	0.989025	0.995453	0.951821	0.962691	1.089	0.950047	1.06746	1.06044	0.873333	1.09146	0.995473	0.943593	0.950738	0.961308	1.12031	1.09198	1.21624	1.26104	1.46724	1.42178	1.13048	1.83434	1.52301	1.60149	1.68425	1.47592	1.60001	1.63674	1.71968	1.54422	1.52607	1.54841	1.66198	1.01156	0.961308	1.23864	1.60075	1.59257	0.864919	0.934325	0.00268272	6.19524e-07
PC 34:3;O (3); PC 16:0_18:3;O	[M+CH3COO]-	BEH C18, ESI(–)	OxPC	Norm. intensity	1.06467	0.808118	1.06026	1.17147	0.93974	0.850232	0.946972	1.02384	1.03046	0.960054	0.9514	1.00373	1.07699	1.20982	1.13524	1.12558	1.18851	1.04608	1.25749	1.25478	1.33253	1.50921	1.27373	1.31114	1.46506	1.4492	1.60728	1.6011	1.51359	1.6475	1.45512	1.54727	1.57926	1.37472	1.37145	1.45871	0.981894	1.13524	1.29243	1.55735	1.45692	0.951931	0.0399648	0.000614619	6.85202e-06
PC 36:2;O2; PC 18:0_18:2;O2	[M+CH3COO]-	BEH C18, ESI(–)	OxPC	Norm. intensity	1.00457	1.04961	0.995425	0.919805	1.07824	0.92061	0.977457	1.04328	1.02027	1.04646	0.956803	0.966367	0.801934	0.89476	0.91809	0.848334	0.969838	0.845849	0.819577	0.719171	0.732221	0.783268	0.758839	0.763265	0.445157	0.36557	0.383552	0.336754	0.422423	0.483436	0.239173	0.169063	0.214869	0.241445	0.262055	0.232863	0.998862	0.89476	0.761052	0.402988	0.236018	0.825265	0.00983341	1.76571e-05	1.03939e-08
PC 36:2;O (1); PC 18:0_18:2;O	[M+CH3COO]-	BEH C18, ESI(–)	OxPC	Norm. intensity	0.994642	0.922366	1.00536	1.06349	1.02145	0.946127	1.11701	0.926621	0.981976	0.914518	0.871398	1.06965	1.00871	1.06146	0.98208	1.1215	1.00687	0.929889	1.05472	1.11978	0.984602	1.03938	1.03517	1.0191	1.15985	1.17696	1.18234	1.24629	1.11177	1.16737	1.23409	1.21686	1.32803	1.27999	1.39061	1.31193	0.954299	1.00687	1.03727	1.17216	1.29596	0.791219	0.460997	0.103076	5.81645e-05
PC 36:2;O (2); PC 18:0_18:2;O	[M+CH3COO]-	BEH C18, ESI(–)	OxPC	Norm. intensity	1.01788	0.972046	1.01109	0.98891	1.08571	0.958437	1.00326	1.02463	0.943223	1.04721	1.01598	1.03941	1.09166	1.06797	1.13981	0.96576	1.22225	1.0217	1.25677	1.08336	1.11658	1.12963	1.0547	1.01936	1.36908	1.29643	1.30065	1.33312	1.4045	1.49933	1.32583	1.34657	1.20627	1.38607	1.45813	1.41759	1.02031	1.06797	1.09997	1.3511	1.36632	0.788222	0.0827902	0.0215528	1.67925e-06
PC 36:4;O2 (1); PC 16:0_20:4;O2	[M+CH3COO]-	BEH C18, ESI(–)	OxPC	Norm. intensity	1.07425	0.989524	1.01048	0.923923	1.35618	0.800471	1.11855	1.3854	1.12862	1.04337	1.05741	1.19099	1.16382	1.34169	1.33171	1.05096	1.29294	1.09202	1.42149	1.21319	1.09379	1.30731	1.12802	1.22222	1.29538	1.55608	1.22543	1.5139	1.43191	1.45116	1.30712	1.41568	1.47631	1.66702	1.42737	1.73449	1.12358	1.29294	1.2177	1.44153	1.45184	0.192423	0.0705777	0.0469365	0.00186791
PC 36:4;O2 (2); PC 16:0_20:4;O2	[M+CH3COO]-	BEH C18, ESI(–)	OxPC	Norm. intensity	1.00282	1.02053	0.823201	1.07226	0.908712	0.997183	0.926455	0.939879	0.911196	0.936734	1.11223	0.985101	0.996113	0.856872	0.70289	0.8467	0.947104	0.842348	0.971869	0.658072	0.641341	0.657098	0.677188	0.712463	0.608935	0.589004	0.542103	0.525555	0.612679	0.65403	0.701953	0.623984	0.623573	0.534328	0.557992	0.623193	0.938306	0.8467	0.66763	0.59897	0.623383	0.964281	0.0849362	0.00260173	3.33588e-06
PC 36:4;O2 (3); PC 16:0_20:4;O2	[M+CH3COO]-	BEH C18, ESI(–)	OxPC	Norm. intensity	0.986824	0.960728	1.01318	1.20412	1.19677	0.936485	1.24092	1.2545	1.11488	1.12061	0.981027	1.12265	0.799132	0.871586	0.926301	0.972046	0.967087	0.846439	0.773582	0.579569	0.938219	0.960101	0.690015	0.861929	0.324176	0.305331	0.378409	0.314012	0.36067	0.421592	0.256961	0.212069	0.268432	0.241265	0.263442	0.261655	1.12163	0.926301	0.817756	0.342423	0.259308	0.190102	0.0222422	0.00944081	1.02052e-07
PC 36:4;O2 (4); PC 16:0_20:4;O2	[M+CH3COO]-	BEH C18, ESI(–)	OxPC	Norm. intensity	0.975179	0.957299	1.01947	1.04441	1.17426	0.980528	1.17983	0.990203	1.06304	0.995532	0.930487	1.02534	0.767151	1.04347	0.828077	0.877979	0.786715	0.740381	0.656086	0.757632	0.654773	0.67883	0.667702	0.672936	0.319328	0.276035	0.281264	0.24792	0.310932	0.342319	0.17365	0.143845	0.229046	0.210708	0.225034	0.189181	1.01044	0.828077	0.670319	0.296098	0.199944	0.909517	0.00776416	2.49485e-06	1.60913e-09
PC 36:4;O2 (5); PC 16:0_20:4;O2	[M+CH3COO]-	BEH C18, ESI(–)	OxPC	Norm. intensity	0.97319	0.918442	1.09921	1.02681	1.02732	0.804811	0.891029	0.962622	0.870154	0.955641	1.08557	0.976243	0.629733	0.612925	0.682648	0.676977	0.6127	0.649911	0.464466	0.413501	0.479382	0.457814	0.4593	0.407469	0.205003	0.127517	0.209509	0.11821	0.23787	0.221538	0.163201	0.074989	0.142902	0.146165	0.191518	0.153415	0.959131	0.649911	0.458557	0.207256	0.14979	0.7363	1.97494e-05	2.74769e-07	1.15725e-08
PC 36:4;O3; PC 16:0_20:4;O3	[M+CH3COO]-	BEH C18, ESI(–)	OxPC	Norm. intensity	1.01681	0.929404	0.988529	1.01147	1.24547	0.858179	0.959705	1.09572	1.00231	0.993979	0.971263	1.0394	1.13944	0.99178	1.09197	0.811808	1.02825	0.828887	1.03857	0.748377	0.823945	1.1226	0.906076	0.903915	0.58599	0.686191	0.479366	0.757877	0.608087	0.621399	0.422916	0.419151	0.460468	0.58445	0.47166	0.531188	0.998143	0.99178	0.904995	0.614743	0.466064	0.971636	0.739256	0.301003	0.000160877
PC 36:4;O (1); PC 18:2_18:2;O	[M+CH3COO]-	BEH C18, ESI(–)	OxPC	Norm. intensity	1.05773	0.971909	0.909397	1.09355	0.84409	1.02809	0.889452	0.843251	0.855696	0.995764	1.22529	1.07858	1.29008	1.05492	0.92176	1.12097	1.1499	1.01084	1.16559	1.15198	0.958472	0.855736	1.01139	0.946991	1.24329	1.28978	1.12921	1.14526	1.19432	1.23616	1.18022	1.26509	1.17759	0.954958	1.18598	1.35327	0.942608	1.05492	0.984933	1.21524	1.1831	0.970018	0.127539	0.634716	0.00070019
PC 36:4;O (2); PC 16:0_20:4;O	[M+CH3COO]-	BEH C18, ESI(–)	OxPC	Norm. intensity	1.09206	0.997042	1.0586	0.988769	1.00296	0.970176	1.14806	1.0922	1.12824	0.902088	0.90011	0.987951	1.07766	1.00771	1.00901	1.0681	1.03136	0.981791	1.0847	1.15189	0.958176	1.05813	1.13903	1.14978	1.1123	1.10624	1.27428	1.16753	1.20326	1.23196	1.17153	1.30124	1.37676	1.32102	1.38724	1.19972	1.04007	1.00901	1.11186	1.1854	1.31113	0.871978	0.662142	0.0742416	0.000587962
PC 38:4;O2 (1); PC 18:0_20:4;O2	[M+CH3COO]-	BEH C18, ESI(–)	OxPC	Norm. intensity	0.928091	1.20096	1.03159	0.951938	1.02881	0.971193	1.09496	1.01187	1.02396	1.12835	0.933701	0.930431	1.10442	1.07832	0.922527	1.06412	1.09271	0.864345	0.975248	1.12331	1.31779	1.10585	1.12151	1.18149	1.50726	1.43782	1.3808	1.15793	1.36758	1.26473	1.34183	1.37901	1.43685	1.49147	1.43136	1.36553	1.01792	1.06412	1.12241	1.37419	1.40518	0.973366	0.968871	0.0789909	0.000432842
PC 38:4;O2 (2); PC 18:0_20:4;O2	[M+CH3COO]-	BEH C18, ESI(–)	OxPC	Norm. intensity	0.894733	1.14766	0.963129	1.07887	1.03687	0.884822	0.891906	1.06103	1.12236	0.831097	1.08292	0.879485	0.90749	0.809575	0.788846	0.76568	0.787057	0.719849	0.659993	0.629592	0.755067	0.675768	0.581133	0.638556	0.404389	0.335465	0.394584	0.275959	0.410971	0.448183	0.258023	0.160324	0.222202	0.223395	0.251807	0.170321	0.97647	0.787057	0.649274	0.399487	0.222798	0.73779	0.00212966	3.57081e-05	1.96665e-07
PC 38:4;O (1); PC 18:0_20:4;O	[M+CH3COO]-	BEH C18, ESI(–)	OxPC	Norm. intensity	0.981291	0.930111	1.08993	1.01871	1.53115	0.918391	1.00594	1.48832	1.54558	0.995487	1.12732	0.950163	1.03291	1.10668	1.60789	1.10884	1.05695	0.919166	1.62719	1.19935	1.16843	1.04848	1.03834	1.04727	1.91499	1.25506	1.60001	1.34892	1.88939	1.07561	1.38616	1.86771	1.26309	1.439	1.36226	1.27575	1.06663	1.10668	1.10846	1.47446	1.37421	0.470968	0.665722	0.423629	0.0278141
PC 38:4;O (2); PC 18:0_20:4;O	[M+CH3COO]-	BEH C18, ESI(–)	OxPC	Norm. intensity	1.00339	1.04058	0.996614	0.981575	1.04437	0.970461	0.992225	1.02654	1.02207	1.07295	0.988231	1.03405	1.15358	1.21163	1.16625	1.12811	1.03711	0.968758	1.18929	1.24163	1.20534	1.09563	1.10898	1.18381	1.21841	1.34794	1.28739	1.22316	1.41117	1.33821	1.35668	1.24905	1.32865	1.28023	1.12658	1.25002	1.02431	1.12811	1.18655	1.3128	1.26513	0.373054	0.0228324	9.51511e-05	4.37162e-06
PC 38:6;O (1); PC 16:0_22:6;O	[M+CH3COO]-	BEH C18, ESI(–)	OxPC	Norm. intensity	1.00333	1.00527	0.934159	1.12839	0.996667	0.857137	0.946745	0.819876	0.919173	0.909327	1.00854	0.915343	0.966184	0.953053	0.996273	1.02094	1.06072	0.95892	1.12155	0.912656	1.1143	0.9654	1.04977	0.926063	1.12326	1.16647	1.23729	1.10927	1.0085	1.20509	1.02346	1.18936	1.11657	1.11229	1.13788	1.17322	0.917258	0.996273	1.00759	1.14487	1.12723	0.158252	0.900575	0.614222	0.0108768
PC 38:6;O (2); PC 16:0_22:6;O	[M+CH3COO]-	BEH C18, ESI(–)	OxPC	Norm. intensity	0.997559	1.00244	0.971794	1.12078	1.07104	0.960652	1.1164	0.995612	1.00286	1.03683	0.947822	1.08368	0.982302	1.03169	0.999756	1.22212	1.08753	0.940936	1.0565	1.12105	1.00429	1.10571	1.03957	1.11405	1.0967	1.2219	1.17777	1.21272	1.21562	1.15638	1.19801	1.13384	1.27595	1.3001	1.35055	1.22588	1.01984	1.03169	1.08111	1.19524	1.25092	0.789458	0.638279	0.129103	0.000570039
PE 34:1; PE 16:0_18:1	[M-H]-	BEH C18, ESI(–)	PE	Norm. intensity	0.993029	1.03283	1.14358	0.878992	1.00348	0.996521	0.928506	0.904732	1.01737	1.08042	1.07411	0.737422	0.790396	0.903368	0.846278	0.882976	0.848908	0.707349	0.835189	0.734835	1.0783	0.940386	0.918992	0.867632	0.728308	0.834947	0.787517	0.729466	0.730463	0.86631	0.543994	0.636573	0.634738	0.694425	0.630872	0.699104	0.972939	0.848908	0.893312	0.75899	0.635656	0.439639	0.00278625	0.0835621	0.000311684
PE 34:2; PE 16:0_18:2	[M-H]-	BEH C18, ESI(–)	PE	Norm. intensity	0.864233	0.946162	1.05384	0.925831	1.06116	1.06093	1.12459	1.12407	0.988118	0.834327	0.867379	0.86991	0.93801	1.02008	0.942381	1.14006	0.901268	0.902099	1.08809	0.960965	0.953026	0.918653	0.875032	0.95411	0.797593	0.849106	0.782957	0.744019	1.04013	0.908422	0.644281	0.737158	0.930275	0.901286	0.753733	0.72393	0.929014	0.942381	0.953568	0.823349	0.745446	0.792441	0.828347	0.562925	0.0403753
PE 36:1; PE 18:0_18:1	[M-H]-	BEH C18, ESI(–)	PE	Norm. intensity	0.987169	1.06752	0.852446	1.01283	0.859203	1.02779	0.932643	0.980981	0.942856	0.937761	1.01435	0.938998	0.875431	0.950948	0.820901	0.961015	0.884004	0.867489	1.0141	0.892268	0.972965	0.836209	0.869062	0.75329	0.761633	0.722319	0.815217	0.798592	1.0409	0.748526	0.681542	0.714289	0.721643	0.681608	0.654562	0.703351	0.940927	0.884004	0.880665	0.780113	0.69248	0.806415	0.113142	0.173471	0.0287394
PE 36:2; PE 18:1_18:1	[M-H]-	BEH C18, ESI(–)	PE	Norm. intensity	0.944733	0.968812	1.03119	0.941824	1.15039	1.05359	0.986628	1.01991	1.06841	1.13559	1.02777	0.995294	0.945276	0.965266	0.983408	1.02709	0.909988	1.00358	0.989195	0.964285	0.925115	1.08184	1.00661	1.03724	0.776556	0.840441	0.919263	0.77248	0.859086	0.774243	0.696135	0.703511	0.759202	0.83635	0.707037	0.80548	1.02384	0.983408	0.997903	0.808499	0.733119	0.563711	0.276907	0.725776	0.00088479
PE 36:3; PE 18:1_18:2	[M-H]-	BEH C18, ESI(–)	PE	Norm. intensity	0.803954	0.998611	1.10039	1.00139	1.04504	0.937204	1.05586	1.22335	0.990458	0.918227	0.832781	0.904625	0.865467	1.06214	0.881046	1.01315	0.790475	0.905032	0.920988	1.0369	0.9336	0.923776	0.787371	0.916853	0.793339	0.812113	0.704502	0.82193	0.977893	0.791802	0.607048	0.678002	0.757609	0.886602	0.639257	0.725334	0.954343	0.905032	0.922382	0.802726	0.701668	0.92868	0.317634	0.273939	0.0142288
PE 36:4; PE 16:0_20:4	[M-H]-	BEH C18, ESI(–)	PE	Norm. intensity	0.916497	0.961695	0.946039	1.0383	1.09895	1.26126	0.976414	0.925671	1.05071	0.990164	0.712462	1.0757	0.989189	1.13627	1.03014	1.12209	0.86792	0.88023	0.993206	1.04483	1.00619	1.14048	0.898226	0.958991	0.733938	0.794699	0.763986	0.880005	1.25212	0.768201	0.949686	0.908839	1.06729	0.803738	0.874541	0.915938	0.983289	1.03014	0.999697	0.78145	0.912388	0.298824	0.651178	0.638614	0.102937
PE 38:4; PE 18:0_20:4	[M-H]-	BEH C18, ESI(–)	PE	Norm. intensity	1.00698	0.993015	1.00987	0.850375	0.900103	1.19394	1.01851	0.91343	0.930279	1.00757	1.04074	0.718397	0.809225	0.933205	0.775212	1.08505	0.901534	0.899073	0.872342	0.7207	0.918237	1.17302	0.966762	0.965963	0.74916	0.788978	0.819732	0.751854	1.14838	0.756692	0.712728	0.773537	0.860724	0.88892	0.673336	0.881649	0.968924	0.901534	0.9421	0.772835	0.817131	0.446658	0.191617	0.482968	0.0779874
PE 38:5; PE 18:1_20:4	[M-H]-	BEH C18, ESI(–)	PE	Norm. intensity	0.976577	0.993832	0.709926	1.00617	1.22831	1.07302	1.03708	0.954769	1.08324	0.958859	0.682533	1.00078	0.960525	1.17318	0.665163	1.17993	0.933561	1.06685	0.979743	0.939863	1.03967	1.32437	0.89409	0.961773	0.586701	0.743495	0.781583	0.72289	0.875861	0.769719	0.796891	0.826064	1.10364	0.844429	0.955229	0.923978	0.979818	1.06685	0.970758	0.756607	0.884204	0.62625	0.98929	0.79246	0.00975028
PE 38:6; PE 16:0_22:6	[M-H]-	BEH C18, ESI(–)	PE	Norm. intensity	0.855493	0.932865	1.03153	1.16141	0.96847	1.47269	1.06561	0.918266	1.00144	1.20161	1.2547	1.56488	0.812192	1.03114	1.00867	1.14538	0.841524	1.46125	0.804796	0.730746	1.15145	1.04856	1.05933	0.802711	0.598603	0.628646	0.695413	0.659842	1.00488	0.675336	0.707844	0.613641	0.830849	0.619282	0.784468	0.795871	1.13361	1.03114	0.926679	0.667589	0.746156	0.474131	0.88087	0.260456	0.00801949
PE O-34:2; PE O-16:1_18:1	[M-H]-	BEH C18, ESI(–)	EtherPE	Norm. intensity	1.08973	0.917035	1.02625	1.0033	0.9967	0.942005	0.940374	0.97792	0.829774	0.947462	1.0931	0.942778	0.889322	0.926429	0.755299	0.840733	1.01198	0.809483	0.860797	0.823948	0.732475	0.762529	0.969939	0.806239	0.730715	0.819842	0.637331	0.694137	0.79329	0.756659	0.594518	0.713597	0.538752	0.636131	0.487643	0.561074	0.94512	0.840733	0.815094	0.743687	0.577796	0.363687	0.0201896	0.00250539	3.96318e-05
PE O-34:3; PE O-16:1_18:2	[M-H]-	BEH C18, ESI(–)	EtherPE	Norm. intensity	1.02028	0.979716	0.916813	0.776496	1.24907	1.02405	0.84932	1.1562	0.880093	1.17041	1.10319	1.03198	0.90396	1.07421	0.878177	0.733739	0.907656	0.770934	1.00559	0.851652	0.804921	0.95669	1.00117	0.766662	0.866119	0.865922	0.730877	0.643586	0.785784	0.877328	0.535808	0.560987	0.648793	0.664227	0.634223	0.644208	1.06758	0.878177	0.904171	0.825853	0.639215	0.668415	0.177152	0.233081	0.0224319
PE O-36:2; PE O-18:1_18:1	[M-H]-	BEH C18, ESI(–)	EtherPE	Norm. intensity	1.01592	0.90074	0.994617	0.973405	1.00538	1.08937	0.87343	1.1417	1.01037	0.898644	1.05311	1.11901	0.925317	0.849056	1.01857	0.980626	1.11235	0.949651	1.00371	0.925804	0.911031	0.827172	0.987049	0.869574	0.921223	0.935162	0.823113	0.729375	0.862671	0.862109	0.647792	0.725113	0.63174	0.634867	0.615936	0.701115	1.03174	0.980626	0.918417	0.86239	0.641329	0.715201	0.599098	0.068895	0.00500907
PE O-36:3; PE O-18:1_18:2	[M-H]-	BEH C18, ESI(–)	EtherPE	Norm. intensity	1.15103	1.01926	0.941451	0.980741	0.896405	1.06284	0.932599	0.992034	0.951388	1.05381	0.993789	1.19817	1.04704	0.868981	0.870026	0.892402	0.985692	0.940332	1.03756	0.80931	0.870077	0.846581	0.946123	0.769817	0.893538	0.900226	0.769615	0.777657	0.774886	0.805083	0.677769	0.651334	0.652688	0.688323	0.628982	0.666565	0.992911	0.892402	0.858329	0.79137	0.659626	0.833548	0.145136	0.0395307	0.00175383
PE O-36:5; PE O-16:1_20:4	[M-H]-	BEH C18, ESI(–)	EtherPE	Norm. intensity	0.99996	0.992559	1.09444	1.05809	1.00004	0.992838	1.04469	0.972564	0.960563	1.00528	0.971808	1.00084	0.978002	1.02787	0.93583	0.925186	0.991529	0.944228	0.946386	0.957601	1.01596	0.991964	1.01729	0.882354	0.845279	0.89361	0.934083	0.921561	0.746454	0.835756	0.659894	0.745876	0.659336	0.722463	0.671602	0.685721	0.9867	0.944228	0.974782	0.869445	0.678661	0.190618	0.0403142	0.0747672	0.000713675
PE O-38:5 (1); PE O-16:1_22:4	[M-H]-	BEH C18, ESI(–)	EtherPE	Norm. intensity	1.00008	0.994983	0.933401	13.7681	0.999915	1.02042	12.9903	1.02337	10.0786	0.92175	0.978234	0.921773	0.913775	0.890828	0.868172	0.832737	0.885072	0.965689	1.0695	0.865358	0.868143	0.944697	0.927599	0.927897	0.751197	0.726236	0.882404	0.706516	0.737637	0.799177	7.40065	0.653948	7.34836	0.693493	0.550441	0.641841	1.0008	0.885072	0.927748	0.744417	0.67372	0.669374	0.3204	0.329014	0.295283
PE O-38:5 (2); PE O-18:1_20:4	[M-H]-	BEH C18, ESI(–)	EtherPE	Norm. intensity	1.00452	0.995475	1.01418	1.07424	0.936812	0.924346	0.995085	0.927609	0.788361	0.919326	1.07443	0.934704	0.843248	0.964756	0.794117	0.84457	0.920024	0.902835	0.907002	0.834955	0.858416	0.795267	0.926037	0.93364	0.727042	0.768696	0.618223	0.767964	0.773308	0.725447	0.581909	0.632551	0.577455	0.6092	0.516897	0.564462	0.931157	0.902835	0.882709	0.747503	0.579682	0.273829	0.00735233	0.00455035	1.23217e-05
PE O-38:6; PE O-18:2_20:4	[M-H]-	BEH C18, ESI(–)	EtherPE	Norm. intensity	0.814146	1.06892	0.949882	0.931444	1.05012	1.16673	1.07833	1.34769	0.858245	1.27126	1.13631	1.1107	1.11789	1.30284	1.1828	1.23297	1.05443	0.940866	0.643155	1.03587	0.946909	0.712215	0.85026	1.36543	0.948285	0.840642	0.814269	1.17265	0.888967	0.67459	0.742188	0.729412	0.916028	0.621855	0.673435	0.550511	1.12351	1.1828	0.898585	0.864804	0.701424	0.141789	0.0819102	0.557683	0.23464
PE O-38:7; PE O-16:1_22:6	[M-H]-	BEH C18, ESI(–)	EtherPE	Norm. intensity	1.04141	1.01408	0.823731	0.941834	0.98592	1.03857	1.024	0.945044	0.964771	0.85195	0.851238	0.878947	0.868336	0.865612	0.930616	0.854845	0.98293	0.888487	1.01511	0.797691	0.830886	0.900936	0.717475	0.949047	0.74478	0.819244	0.788109	0.690924	0.811674	0.828961	0.494916	0.640269	0.658401	0.534041	0.562779	0.568495	0.911996	0.888487	0.865911	0.799891	0.565637	0.242125	0.0823658	0.0858134	0.000693634
PE O-40:5; PE O-18:1_22:4	[M-H]-	BEH C18, ESI(–)	EtherPE	Norm. intensity	1.03	0.915335	1.01268	1.00697	0.858806	0.993033	1.04318	0.97727	0.928652	0.984173	0.875635	1.00749	0.896124	0.885407	0.844686	0.915213	0.933551	0.900085	0.832326	0.717342	0.965039	0.821937	0.931888	0.896888	0.716636	0.718665	0.903925	0.764561	0.844301	0.803587	0.762147	0.698587	0.656479	0.608278	0.534175	0.622853	0.980721	0.900085	0.864607	0.784074	0.639666	0.998478	0.0345708	0.0390733	0.00143502
PE O-40:6; PE O-18:1_22:5	[M-H]-	BEH C18, ESI(–)	EtherPE	Norm. intensity	1.09797	0.99528	0.946844	1.30214	1.00472	0.956851	1.02076	0.971463	0.923952	1.03165	1.26271	1.06223	0.992148	0.932226	0.725905	0.779737	1.15095	0.94908	1.07058	0.906278	0.882092	0.780575	0.963484	1.01726	0.741834	0.779535	0.645535	0.787901	0.772607	0.917417	0.679734	0.70756	0.625024	0.580165	0.570539	0.693584	1.02621	0.932226	0.934881	0.776071	0.652379	0.944721	0.151687	0.130713	0.00176156
PE O-40:7; PE O-18:1_22:6	[M-H]-	BEH C18, ESI(–)	EtherPE	Norm. intensity	1.01967	1.00563	0.996619	1.00338	0.994492	0.991348	0.991314	1.02125	1.01196	0.894536	1.08507	0.888172	1.04994	0.925704	0.870806	0.976125	0.935433	0.905435	0.931674	0.902546	0.894891	0.864037	0.78904	0.768646	0.799711	0.86714	0.806885	0.736182	0.783642	0.73472	0.640452	0.614704	0.601299	0.658844	0.519938	0.58237	1.00164	0.925704	0.879464	0.791677	0.608002	0.545971	0.0487941	0.000354602	1.1684e-06
PI 32:1	[M-H]-	BEH C18, ESI(–)	PI	Norm. intensity	1.14952	0.977287	1.05269	0.930389	0.975018	1.02271	0.868887	0.949714	0.876811	0.998706	1.07938	0.868502	1.04523	0.932578	1.07433	0.999463	0.874413	1.02821	1.05513	1.01372	0.998686	1.0182	0.898203	0.971539	0.953146	1.15628	1.04675	1.10709	1.0069	1.06736	1.02086	1.0644	1.14543	0.99849	1.005	1.01022	0.913263	0.999463	1.0062	1.05705	1.01554	0.131178	0.573926	0.52335	0.394236
PI 34:1; PI 16:0_18:1	[M-H]-	BEH C18, ESI(–)	PI	Norm. intensity	0.993036	1.00696	0.97386	1.0535	0.980485	1.05532	0.796312	1.19359	0.963312	0.934059	0.991055	1.03631	0.978091	1.03586	1.05473	0.894173	1.07579	1.08362	0.956093	0.910824	1.1082	0.947794	0.901904	1.04678	0.941368	0.951324	1.03269	0.965562	1.06963	0.904007	0.961165	1.2501	1.10291	1.00641	0.886477	1.04483	0.977183	1.05473	0.951944	0.958443	1.02562	0.663131	0.771337	0.401229	0.282646
PI 34:2; PI 16:0_18:2	[M-H]-	BEH C18, ESI(–)	PI	Norm. intensity	1.04207	1.08859	0.960523	0.938097	1.03948	0.946406	1.07585	1.03204	1.10087	1.03839	1.04341	1.02308	1.0414	0.963066	1.02591	1.02205	1.14487	0.999083	1.06733	1.00814	0.927174	1.1637	1.08159	0.977612	1.03841	1.08134	1.03728	1.025	1.22911	0.980549	1.10366	1.10753	1.06298	1.06448	0.863215	0.964157	1.0409	1.02205	1.03773	1.03785	1.06373	0.108153	0.417113	0.431027	0.17984
PI 35:2; PI 17:0_18:2	[M-H]-	BEH C18, ESI(–)	PI	Norm. intensity	1.15022	1.05919	0.973466	1.01027	0.740591	0.98973	1.18759	1.12761	1.53409	1.11866	1.29835	1.07628	0.945733	0.992415	0.883061	1.18798	1.17071	0.903482	1.24759	0.899208	0.8158	1.03274	1.08756	1.05216	1.29393	0.774905	1.04473	0.948366	0.984635	1.406	1.05999	1.18413	1.22026	1.4372	1.00675	1.15879	1.1576	0.992415	1.04245	1.01468	1.17146	0.0242078	0.739727	0.680255	0.443191
PI 36:1; PI 18:0_18:1	[M-H]-	BEH C18, ESI(–)	PI	Norm. intensity	1.04399	1.00592	0.901493	0.883412	1.21316	0.994077	1.00412	1.14323	0.978587	1.25152	0.898124	1.04242	1.20384	1.04582	1.13841	1.14185	1.16885	0.873709	1.37326	1.12785	1.02212	1.26539	1.07644	1.1308	1.03116	0.990975	1.03587	0.877097	1.02149	1.06615	0.975708	0.92085	0.982648	1.17723	1.00241	0.99958	1.02327	1.13841	1.12933	1.02632	0.991114	0.530109	0.229605	0.0512335	0.954964
PI 36:2; PI 18:0_18:2	[M-H]-	BEH C18, ESI(–)	PI	Norm. intensity	0.953091	0.91245	1.02194	1.05735	0.978059	1.08103	0.958849	0.945129	1.11349	1.00892	0.956979	0.994873	0.954479	0.917013	0.983982	0.855885	0.958479	0.911387	0.994008	0.901894	0.930086	1.18108	0.873476	0.960562	1.09608	0.970139	0.914228	0.983683	1.06161	0.838814	0.843952	0.993188	0.985716	0.982143	0.985237	1.05072	0.976861	0.917013	0.945324	0.976911	0.985476	0.909199	0.0532346	0.61369	0.628927
PI 36:4; PI 16:0_20:4	[M-H]-	BEH C18, ESI(–)	PI	Norm. intensity	1.00745	1.01358	0.968901	0.992554	0.914287	1.01936	0.852646	0.969828	0.928906	1.08245	1.0221	0.960415	1.00869	1.00497	0.984171	1.085	0.914452	0.961975	1.07017	0.948509	0.924059	0.96629	1.00003	1.09844	0.939802	1.0305	1.00293	0.958595	1.09009	0.977762	0.995192	0.965728	1.04683	0.997435	0.876737	0.996075	0.965121	0.984171	0.98316	0.990346	0.995633	0.653298	0.804083	0.650892	0.623693
PI 37:4; PI 17:0_20:4	[M-H]-	BEH C18, ESI(–)	PI	Norm. intensity	1.08762	1.00421	0.995793	0.96451	0.865258	1.07131	1.02104	0.886563	0.860261	1.01023	0.823558	0.777171	0.981714	0.992017	1.05468	1.10558	1.08692	0.966105	0.930037	0.915291	0.916935	1.15304	1.19767	0.884333	1.16077	1.09031	0.846377	0.79387	0.896101	0.873689	1.09387	1.047	0.836058	0.869766	1.10081	0.944767	0.873412	1.05468	0.923486	0.884895	0.995882	0.0798939	0.435239	0.982872	0.442552
PI 38:3; PI 18:0_20:3	[M-H]-	BEH C18, ESI(–)	PI	Norm. intensity	1.04809	0.966346	0.824061	0.942242	1.03365	1.10533	0.959717	0.995139	0.949486	0.935646	0.869032	0.951252	0.868343	0.986974	0.995421	0.953673	1.07345	1.01137	1.07779	0.956655	0.923053	1.05503	0.959086	0.958156	0.974559	0.980699	1.02546	0.784484	1.08535	1.04758	0.799834	1.08506	1.0994	0.961232	0.952582	0.929121	0.950369	0.995421	0.958621	1.00308	0.956907	0.346671	0.919427	0.972714	0.952649
PI 38:4; PI 18:0_20:4	[M-H]-	BEH C18, ESI(–)	PI	Norm. intensity	0.941525	1.04455	0.972138	1.02786	0.876825	1.12028	0.829601	1.06643	0.92765	0.858999	0.994464	1.12404	0.92336	1.0315	0.961176	1.01134	0.987542	1.18799	1.06457	0.879918	1.11564	1.0053	0.876201	0.918691	0.971583	0.944621	0.982778	1.00227	1.02692	0.989638	1.02007	1.12364	1.0858	0.924291	1.01631	1.14962	0.961057	1.01134	0.961997	0.986208	1.05293	0.61752	0.705166	0.712057	0.772707
PI 38:5; PI 18:1_20:4	[M-H]-	BEH C18, ESI(–)	PI	Norm. intensity	0.969024	1.10812	1.01318	0.953485	1.09843	0.986823	1.0736	1.11487	1.09434	1.12664	1.09612	1.07571	1.0044	1.01824	1.13802	1.09685	1.15881	0.971521	1.06069	1.11784	1.02584	1.15024	1.12702	1.13769	1.02256	1.19096	1.16486	1.01975	1.23658	1.06543	1.10408	1.13589	1.12654	1.03065	0.878644	1.02245	1.09523	1.09685	1.12243	1.11515	1.06737	0.0243428	0.323831	0.0357345	0.0684027
PI 38:6; PI 16:0_22:6	[M-H]-	BEH C18, ESI(–)	PI	Norm. intensity	1.04541	0.981986	0.963388	1.01801	1.23514	0.871063	1.06262	1.03035	1.29	1.12201	0.943605	1.10205	0.863182	1.1696	1.05501	1.12974	0.880003	0.855625	1.15172	0.971412	0.995	0.997011	1.0437	1.54015	0.909461	0.907182	1.07332	0.805181	1.28621	0.965093	1.04503	0.846218	1.12147	1.58114	0.996455	0.892354	1.08233	1.05501	1.02036	0.937277	1.02074	0.313918	0.732025	0.360795	0.747749
PI 40:5; PI 18:0_22:5	[M-H]-	BEH C18, ESI(–)	PI	Norm. intensity	0.967345	1.04818	0.878357	1.01382	0.988542	1.01146	1.14934	1.31357	1.00959	1.05169	1.00098	0.975	0.895461	0.970168	1.04726	0.821822	1.01655	1.1995	1.01378	0.856145	1.13994	1.19867	0.824945	1.3078	0.97676	1.0136	0.964956	0.952245	1.25739	0.882283	0.845143	0.962427	1.18979	1.17143	0.855146	1.27803	1.03064	1.01655	1.07686	0.970858	1.06693	0.117265	0.904822	0.400459	0.697281
PI 40:6; PI 18:0_22:6	[M-H]-	BEH C18, ESI(–)	PI	Norm. intensity	0.941594	1.23178	1.05644	0.982141	0.986556	1.01344	0.961715	1.0384	1.1103	1.17535	1.1378	0.952995	1.07035	0.979765	1.04091	1.33517	1.21086	0.980276	1.00473	0.943523	1.10019	1.05526	1.05266	0.888647	1.29442	0.936874	0.979537	0.888419	0.990961	1.02965	0.995709	1.02525	1.00518	1.09655	1.22426	1.2909	1.07435	1.04091	1.0287	0.985249	1.0609	0.639733	0.36823	0.611847	0.835519
PI 36:2;O; PI 18:0_18:2;O	[M-H]-	BEH C18, ESI(–)	OxPI	Norm. intensity	0.852109	0.987436	0.908061	1.16413	1.01495	1.01256	0.937306	1.03942	0.904178	0.964796	1.08352	0.87635	1.18568	1.0099	0.88092	0.946187	1.03123	1.09042	1.22839	0.980413	1.10455	1.09679	0.902839	0.959866	1.27881	1.27447	1.10534	1.18862	1.13484	1.17126	1.21438	1.40309	1.19226	1.20453	1.28393	1.51348	0.951051	1.0099	1.0386	1.17994	1.24916	0.691217	0.592249	0.415757	0.003197
PI 38:4;O; PI 18:0_20:4;O	[M-H]-	BEH C18, ESI(–)	OxPI	Norm. intensity	1.16221	0.995673	1.03014	1.00433	0.966553	0.922174	1.00839	1.13648	1.15927	1.02178	0.941245	1.0936	1.11506	1.05968	1.04393	1.00816	1.20177	0.963343	1.17668	1.21223	1.00636	1.14574	1.20566	1.16539	1.17609	1.37169	1.42577	1.2343	1.18608	1.13593	1.30558	1.38111	1.29649	1.33271	1.40203	1.21542	1.05769	1.04393	1.17104	1.21019	1.31915	0.351972	0.303994	0.0122639	0.00198888
SM 32:1;O2	[M+H]+	BEH C18, ESI(+)	SM	Norm. intensity	0.982506	1.1413	0.926517	1.03004	0.990015	1.00999	0.975714	0.966259	1.13246	1.0196	0.994914	0.962796	1.06798	1.03309	0.982703	1.05469	1.10097	0.969503	0.947684	0.929667	1.10978	0.902495	0.990453	1.02085	1.04301	0.979293	1.05106	1.10607	1.06754	0.902016	1.01913	0.926855	0.958675	1.00067	0.914692	0.907093	0.985314	1.03309	0.969068	1.04703	0.942765	0.905782	0.563306	0.496325	0.78975
SM 32:2;O2	[M+H]+	BEH C18, ESI(+)	SM	Norm. intensity	1.04887	0.980553	0.874937	1.01945	0.940992	1.03482	0.961097	1.09957	1.08331	1.06123	1.0123	1.09575	0.975061	0.972078	0.911374	1.08252	1.05389	0.957614	1.04358	0.92664	1.0816	0.88896	0.930114	0.894691	1.222	1.03417	1.13994	0.906643	1.05588	0.912189	0.97179	0.999883	0.953316	0.894634	1.14051	0.975373	1.07227	0.972078	0.928377	1.04503	0.973582	0.0776329	0.818804	0.612891	0.307154
SM 33:1;O2; SM 17:1;O2/16:0	[M+H]+	BEH C18, ESI(+)	SM	Norm. intensity	1.07644	0.970616	1.01035	0.945173	1.00732	0.992683	1.01725	0.953694	0.961638	1.00562	0.916148	0.94102	1.01486	0.95642	0.948184	0.91026	1.0566	1.02874	0.983226	1.04153	0.949962	1.01685	0.965517	1.04735	0.953873	0.934049	0.945092	0.871481	0.960689	1.01526	0.905585	0.913929	1.0077	0.987696	0.84686	0.944731	0.957666	0.95642	1.00004	0.949483	0.92933	0.182102	0.628401	0.990275	0.0681675
SM 34:0;O2	[M+H]+	BEH C18, ESI(+)	SM	Norm. intensity	1.03318	0.968101	0.97408	1.04346	0.939233	1.02592	0.882275	0.915174	0.913935	0.960865	0.983072	1.01222	1.06793	0.996405	0.832075	1.15351	0.998119	1.05377	0.952121	1.21335	1.00134	0.847282	1.00507	0.898818	0.956608	1.06131	0.83486	0.926723	1.13952	1.09612	1.10394	0.925418	1.01183	0.893125	1.01343	0.936212	0.938019	0.998119	0.976731	1.00896	0.974022	0.0742561	0.685519	0.844276	0.919796
SM 34:1;O2 (1)	[M+H]+	BEH C18, ESI(+)	SM	Norm. intensity	1.01691	0.964814	0.933927	0.983094	1.30282	1.09459	1.02761	1.24395	0.996936	0.952087	1.02724	1.0549	1.09144	1.09795	1.19701	1.05301	1.07942	1.06258	1.13446	0.950458	1.14379	1.20075	1.01128	1.17727	1.21863	1.18858	1.10718	1.04423	1.08012	1.24156	1.10625	1.10176	1.07052	1.17507	1.17253	1.2425	1.02743	1.07942	1.13912	1.14788	1.13939	0.987666	0.441681	0.453022	0.161849
SM 34:1;O2 (2); SM 18:1;O2/16:0	[M+H]+	BEH C18, ESI(+)	SM	Norm. intensity	1.07667	0.939002	1.01195	1.00829	0.991713	0.943949	1.06769	1.22824	0.924335	1.01879	0.989075	1.00374	1.05041	1.04322	1.0431	1.03426	0.974767	0.981159	1.00521	0.985346	1.03326	1.08953	1.10428	1.04825	1.11368	0.995766	1.07185	0.968564	1.09331	0.98924	1.11661	0.88908	1.06122	1.0732	0.925994	1.02316	1.01126	1.03426	1.04075	1.03381	1.04219	0.379585	0.323306	0.111352	0.211367
SM 34:2;O2; SM 18:2;O2/16:0	[M+H]+	BEH C18, ESI(+)	SM	Norm. intensity	1.08429	0.978209	1.00507	0.994928	1.10626	0.937419	0.9001	1.01293	0.985932	0.943481	1.03646	1.02454	0.985016	0.891734	0.996526	1.04575	1.01178	0.944998	0.976652	1.00546	0.918071	0.85096	0.953454	0.926796	0.988916	1.06551	1.00266	1.02119	0.898406	1.02648	0.990744	0.930237	0.943911	0.997116	1.00176	0.990141	0.99943	0.996526	0.940125	1.01193	0.990443	0.345055	0.291102	0.0438432	0.634773
SM 35:2;O2	[M+H]+	BEH C18, ESI(+)	SM	Norm. intensity	1.03444	0.915581	0.965561	1.05594	0.908515	1.05746	0.962003	0.928897	0.892083	0.978087	0.891283	1.14946	1.09242	0.929557	0.942662	0.779319	0.999119	0.871258	1.22784	0.974137	0.954373	0.820704	1.01641	0.936547	1.05323	1.06925	1.04616	0.934574	0.953447	0.977297	0.849254	1.13059	1.01254	0.923291	1.0516	1.12183	0.94545	0.929557	0.964255	1.01173	1.03207	0.649446	0.324158	0.98424	0.669762
SM 36:0;O2	[M+H]+	BEH C18, ESI(+)	SM	Norm. intensity	0.847449	0.938238	0.820129	1.29119	1.06176	1.26962	1.01111	1.01067	0.982811	1.17845	1.06293	1.02419	1.00706	0.859822	1.16992	0.997448	0.896411	1.2851	1.19394	1.0267	1.13891	1.30959	0.879313	0.948356	1.10231	1.33399	1.03457	1.09266	0.977573	1.25659	0.926277	1.16038	0.953904	0.801198	0.959537	1.1013	1.01765	0.997448	1.0828	1.09748	0.95672	0.939099	0.984714	0.683908	0.368226
SM 36:1;O2; SM 18:1;O2/18:0	[M+H]+	BEH C18, ESI(+)	SM	Norm. intensity	1.02944	1.00023	0.847778	0.908577	0.999774	1.01623	0.939585	1.01876	0.956195	1.02343	1.1225	0.937034	1.11727	0.907411	0.863405	1.05946	0.933115	1.09022	1.05915	0.940702	1.13883	0.966107	1.02789	1.03835	1.06677	1.08161	1.0477	1.0791	0.947499	0.915764	0.926575	0.989458	1.00523	1.06179	0.998969	1.09948	0.987476	0.933115	1.03312	1.05724	1.0021	0.450191	0.604567	0.166419	0.209537
SM 36:2;O2; SM 18:2;O2/18:0	[M+H]+	BEH C18, ESI(+)	SM	Norm. intensity	1.07945	1.02505	0.960752	0.974955	1.04826	0.967121	1.04358	1.0245	0.984089	0.930916	1.01523	1.04302	0.993567	0.972796	0.836109	1.01894	1.05519	0.920951	0.994965	1.03551	0.899647	0.94165	1.00104	0.977032	1.11788	0.972158	1.01593	1.14592	0.938818	0.949821	0.876659	1.06884	1.183	1.05332	1.00081	1.03621	1.01987	0.972796	0.985999	0.994046	1.04476	0.930761	0.279668	0.248931	0.738876
SM 36:3;O2; SM 18:1;O2/18:2	[M+H]+	BEH C18, ESI(+)	SM	Norm. intensity	0.976329	0.947867	1.01179	1.01605	1.00382	0.996176	0.962998	0.966188	0.842181	0.927702	1.121	0.973924	0.933991	0.935011	0.914878	1.02066	1.01824	1.0106	0.941643	0.946468	0.924596	1.00512	1.03426	0.985485	0.978654	1.11281	1.03997	0.977486	1.02009	0.944844	1.01961	1.08493	1.12748	0.920632	1.05241	1.13757	0.964593	1.0106	0.965977	0.999374	1.06867	0.508218	0.403079	0.368147	0.462067
SM 37:2;O2	[M+H]+	BEH C18, ESI(+)	SM	Norm. intensity	1.25415	0.946793	0.803514	1.05321	0.820411	1.23158	1.05679	0.858563	0.633474	1.3055	1.32679	0.901875	0.976848	1.02574	0.801898	1.09344	0.859922	0.704923	1.06459	1.44481	0.737073	0.468371	1.23709	1.05626	1.44102	1.02891	1.43578	0.903784	0.301137	0.283859	1.22738	0.556237	1.19736	0.693664	1.02117	1.04312	0.97933	0.859922	1.06043	0.966345	1.03215	0.97466	0.306672	0.919859	0.608842
SM 38:1;O2	[M+H]+	BEH C18, ESI(+)	SM	Norm. intensity	1.06334	1.0046	0.865737	0.973767	0.995399	1.07992	0.959676	0.950276	0.882471	0.911139	1.06024	0.918826	0.980362	0.905214	0.957792	0.974144	0.983569	1.03456	1.0095	1.04995	0.983289	0.948155	1.09336	0.938659	0.980885	1.13807	1.13349	0.942985	0.935861	1.06413	1.01197	1.14787	1.04093	0.963417	0.912787	0.871485	0.934551	0.974144	0.996394	1.02251	0.987692	0.241139	0.505925	0.869168	0.484382
SM 38:2;O2 (1); SM 14:1;O2/24:1	[M+H]+	BEH C18, ESI(+)	SM	Norm. intensity	0.937971	1.03906	1.12741	0.903363	0.960943	1.08862	0.866027	1.10919	0.91817	0.983139	1.0387	1.10038	1.08144	0.878641	1.01744	0.931652	1.07348	1.04865	1.17653	1.04836	1.03135	1.06012	1.11638	1.04517	1.09407	1.24535	1.12485	1.07331	0.959242	0.99715	1.04191	1.02846	1.10957	1.04848	0.979297	1.12405	1.01092	1.01744	1.05424	1.08369	1.0452	0.900367	0.931888	0.133911	0.215362
SM 39:1;O2	[M+H]+	BEH C18, ESI(+)	SM	Norm. intensity	0.967041	1.06024	1.03296	0.943769	1.05226	0.950184	1.04787	0.996125	0.973585	1.01816	0.989492	1.00603	0.945443	1.10277	0.962111	0.977902	0.975995	0.95784	1.0492	0.952073	1.05467	1.06941	0.978979	1.0582	0.975779	1.04431	0.996963	0.984894	1.06303	0.959342	1.04243	0.971661	1.0969	1.03395	1.00228	1.10621	1.00108	0.975995	1.05193	0.990929	1.03819	0.86741	0.670893	0.398684	0.915534
SM 39:8;O2	[M+H]+	BEH C18, ESI(+)	SM	Norm. intensity	1.0919	1.00662	0.895423	0.993384	0.993281	1.09735	0.948993	0.915282	0.873932	0.894391	1.08908	1.06545	0.943784	0.860233	0.805997	0.874906	0.842483	0.892383	0.810134	0.799441	0.773117	0.717827	0.824473	0.708215	0.578145	0.530231	0.604217	0.499481	0.524855	0.618581	0.329189	0.390933	0.476703	0.349421	0.230117	0.376251	0.932138	0.860233	0.786279	0.554188	0.362836	0.337576	0.00263431	6.08623e-05	1.97565e-07
SM 40:0;O2	[M+H]+	BEH C18, ESI(+)	SM	Norm. intensity	1.03838	0.99564	1.00436	0.957059	1.00779	0.995146	0.989451	1.04784	1.00365	1.01725	1.1328	1.10837	1.02887	0.948608	1.14775	1.0131	1.09535	0.99638	1.04874	1.12541	0.992641	1.00721	1.03208	0.962457	1.05026	1.12497	1.07465	1.08082	0.987892	0.940769	0.983002	1.12226	1.05281	1.1692	1.0438	1.05452	1.03254	1.0131	1.01964	1.06246	1.05367	0.0845635	0.244098	0.290289	0.171287
SM 40:1;O2; SM 18:1;O2/22:0	[M+H]+	BEH C18, ESI(+)	SM	Norm. intensity	0.960771	1.13136	1.03164	0.976878	1.02312	0.860341	1.0085	1.18144	0.93246	0.876747	1.15494	1.01225	1.0779	1.12932	0.989852	0.975974	1.10653	0.982489	1.10598	0.997714	0.95096	0.893415	1.00102	1.00949	0.963829	0.957324	0.905366	0.959652	1.08729	1.08899	0.98792	1.06359	1.00712	0.996107	0.911054	0.960704	1.01037	0.989852	0.999369	0.96174	0.992014	0.630836	0.339556	0.92903	0.941624
SM 40:2;O2; SM 18:2;O2/22:0	[M+H]+	BEH C18, ESI(+)	SM	Norm. intensity	0.996011	0.961547	0.851804	1.07548	1.00399	1.10238	0.903697	0.964994	1.00159	0.977299	1.03292	1.11137	1.21298	1.07091	0.952918	0.973931	0.99321	1.07179	1.1784	1.02042	1.07632	1.03329	1.00455	0.991209	1.02861	1.06663	1.08859	0.974012	1.00746	1.11651	1.02468	1.08816	1.13547	0.979509	0.954283	1.03368	0.989446	0.99321	1.02685	1.04762	1.02918	0.998134	0.395108	0.283294	0.279423
SM 41:0;O2	[M+H]+	BEH C18, ESI(+)	SM	Norm. intensity	1.10435	0.87971	0.999374	0.916399	1.00063	1.23949	1.15813	1.14362	1.02088	1.21624	1.12004	1.20214	1.19586	1.07549	1.06326	1.09904	1.16946	1.15396	1.10821	1.10602	1.29635	1.26904	0.984023	1.13774	1.03988	1.17813	1.18346	1.3782	0.948332	1.19138	1.1411	1.27235	1.0811	1.37327	1.13282	1.11207	1.15088	1.09904	1.12298	1.18079	1.13696	0.0763652	0.106999	0.106336	0.138077
SM 41:1;O2; SM 18:1;O2/23:0	[M+H]+	BEH C18, ESI(+)	SM	Norm. intensity	1.06154	0.947824	1.08562	1.01442	0.98558	0.928957	0.968655	1.00239	0.965915	0.959476	0.99075	1.03123	0.988832	1.02663	0.97666	0.985782	0.928524	0.988948	1.07589	1.01785	1.03489	1.11266	0.9188	0.974041	1.03469	1.16125	0.910936	1.0034	1.05527	0.982371	1.0024	1.00522	0.943391	1.09429	1.03025	0.937585	0.979702	0.985782	1.02637	1.01905	1.00381	0.539186	0.467946	0.639848	0.636929
SM 41:2;O2	[M+H]+	BEH C18, ESI(+)	SM	Norm. intensity	1.02865	0.981069	1.01893	0.973391	1.02784	0.970594	0.91266	0.9441	0.885731	0.885561	0.952279	0.966492	0.994827	0.969729	0.927626	1.03811	0.985202	0.94502	0.943131	1.0063	0.993684	0.966015	1.03448	0.995973	1.00873	1.0288	0.988264	0.998159	0.946711	0.996922	1.11686	1.01024	1.06252	0.975758	1.0021	0.951688	0.92838	0.969729	0.994829	0.99754	1.00617	0.00198403	0.261347	0.569955	0.737814
SM 42:0;O2 (2); SM 16:0;O2/26:0	[M+H]+	BEH C18, ESI(+)	SM	Norm. intensity	0.917898	0.973402	1.24378	0.98308	1.23387	1.01692	0.996625	1.15997	1.02612	1.17866	0.916446	0.968451	0.976271	0.895485	1.15252	1.21402	1.05666	1.12404	0.884891	1.05928	1.10679	0.976176	1.05797	0.950572	1.23466	1.02132	1.08284	1.17737	0.918719	0.886914	0.967856	0.99184	1.15448	0.87788	1.08044	0.929932	1.01137	1.12404	1.01708	1.05208	0.979848	0.782235	0.913788	0.424965	0.924422
SM 42:1;O2; SM 18:1;O2/24:0	[M+H]+	BEH C18, ESI(+)	SM	Norm. intensity	0.971214	0.977367	0.974439	1.04796	1.02263	1.06291	1.0091	1.00716	1.00792	1.1934	0.985883	1.25773	1.12571	1.14809	0.979219	1.11645	1.16579	1.12221	1.05786	1.1258	1.25393	1.14211	1.11332	1.12783	1.1623	1.04037	1.14776	1.06152	1.22194	1.11546	1.05076	1.10219	1.14819	1.19563	1.05265	1.10272	1.00851	1.12221	1.12682	1.13161	1.10245	0.212672	0.010338	0.00214523	0.0048273
SM 42:2;O2; SM 18:1;O2/24:1	[M+H]+	BEH C18, ESI(+)	SM	Norm. intensity	0.957761	1.02513	1.05353	0.974866	1.02701	0.906628	1.02393	1.22683	0.886011	0.878456	1.10229	1.03882	0.997352	1.07274	0.926267	0.977559	1.07205	0.988532	1.08948	0.948717	1.04044	1.01262	1.01246	1.03627	0.94156	0.977255	0.950243	0.917881	0.999124	1.13108	0.891266	1.00715	1.00658	0.980853	0.898626	0.982387	1.03137	0.988532	1.02445	0.963749	0.98162	0.560159	0.653436	0.290816	0.906189
SM 42:3;O2	[M+H]+	BEH C18, ESI(+)	SM	Norm. intensity	1.03564	0.984041	0.875086	1.01596	0.965886	1.08105	0.893364	0.919118	0.840835	0.917938	1.08342	1.01998	1.06878	0.900584	0.949107	0.976242	0.99628	1.03087	1.07339	0.994008	0.986718	0.977318	1.02872	0.938679	1.03127	1.15204	1.08761	0.997139	0.923016	1.03771	1.07751	1.14634	1.08558	0.93454	0.953517	0.952499	0.918528	0.976242	0.990363	1.03449	1.01552	0.333068	0.87727	0.845919	0.317001
SM 42:4;O2; SM 18:2;O2/24:2	[M+H]+	BEH C18, ESI(+)	SM	Norm. intensity	0.953616	1.00892	1.12923	0.991081	1.12814	0.881482	1.2349	0.956826	1.05856	0.964546	0.918443	0.974266	1.07965	1.00002	1.05659	0.90438	0.921697	0.947237	1.12841	1.12959	1.08652	1.32883	1.13712	1.48641	1.07506	1.1079	1.21057	1.13268	1.16997	1.01481	0.978131	1.01301	1.14975	1.09437	1.01293	1.05297	0.969406	0.947237	1.13335	1.12029	1.03299	0.968433	0.55387	0.0242772	0.0618291
SM 43:2;O2; SM 23:2;O2/20:0	[M+H]+	BEH C18, ESI(+)	SM	Norm. intensity	1.01312	0.907533	1.02914	0.990957	1.00904	0.965428	0.999136	0.967951	0.975596	0.976923	0.954271	0.935636	0.953129	1.02808	1.03373	1.09084	1.10981	1.02318	0.987631	0.969906	1.09484	0.999906	0.960826	1.02932	0.965772	1.07882	0.918833	1.09964	1.03463	1.06426	0.96347	1.05749	1.10726	1.08664	1.05271	1.10936	0.971774	1.03373	0.993769	1.04944	1.07207	0.400465	0.092437	0.450617	0.253728
ST 27:1;O;S	[M-H]-	BEH C18, ESI(–)	SSulfate	Norm. intensity	1.06379	1.01267	0.930522	0.975057	2.27831	0.98733	0.910483	2.17571	1.02984	1.01956	0.973767	1.08647	1.12521	1.14013	1.14139	0.991147	1.25575	1.15165	1.35016	1.04587	1.0669	1.24572	1.10009	1.01491	1.12494	1.37804	1.08051	1.20033	1.25382	1.21507	1.01653	1.22808	1.27184	1.24828	1.08877	1.97708	1.0247	1.14139	1.08349	1.2077	1.23818	0.976917	0.741705	0.756196	0.997021
ST 28:1;O;S	[M-H]-	BEH C18, ESI(–)	SSulfate	Norm. intensity	0.961774	0.993916	1.04856	1.00608	0.9199	1.18727	1.01571	1.05189	1.04304	1.11314	0.974722	1.09191	0.991628	0.954613	0.926343	1.05912	1.14148	1.05858	1.04227	1.03246	1.05814	1.05813	1.17811	0.987023	1.21962	1.10607	0.994346	1.06648	0.93613	1.25543	1.00125	1.10654	1.07766	1.17403	0.916112	1.07053	1.04747	1.05858	1.0502	1.08627	1.07409	0.518767	0.962969	0.407348	0.253936
ST 29:1;O;S	[M-H]-	BEH C18, ESI(–)	SSulfate	Norm. intensity	0.983589	0.953319	0.852347	1.04159	1.01641	1.0971	0.927985	0.867928	0.889481	1.0064	1.05146	1.0636	1.14281	1.09114	0.830058	1.00435	0.984089	0.915987	1.07012	0.972386	0.878842	0.937046	0.909192	0.898139	1.0152	1.19456	1.03041	1.05554	0.96658	1.02281	0.839334	0.968395	0.846316	0.797404	0.907055	0.974427	0.967192	0.984089	0.923119	1.02661	0.876685	0.6466	0.945932	0.321559	0.251603
TG 42:0; TG 12:0_14:0_16:0	[M+NH4]+	BEH C18, ESI(+)	TG	Norm. intensity	0.965107	0.999391	1.11301	0.92493	1.00061	1.07135	0.972918	0.996443	1.05952	0.956427	0.978728	1.01462	0.933929	0.933587	0.931584	1.04781	1.01425	1.05387	0.964056	0.99531	1.07695	1.11495	0.955453	1.07464	1.08322	1.11245	1.02586	0.993955	1.04532	1.04459	1.03109	0.970414	1.00745	0.929452	0.889009	1.12725	0.987585	1.01425	1.03497	1.04495	0.98893	0.627983	0.491158	0.659746	0.269712
TG 42:1; TG 12:0_16:0_14:1	[M+NH4]+	BEH C18, ESI(+)	TG	Norm. intensity	0.947395	1.04922	1.00587	0.974054	0.994134	1.02361	1.2268	1.02369	1.023	0.978703	0.94611	0.94386	0.871734	0.956253	0.948873	0.95154	0.848513	0.884726	0.951422	0.933428	0.951379	1.38444	0.935163	1.20096	1.00189	1.12122	1.0171	1.07337	1.00337	0.986265	0.873105	1.05927	1.14645	1.07012	0.877475	1.07736	1.00085	0.948873	0.951401	1.01024	1.06469	0.60002	0.00446018	0.46157	0.209029
TG 43:0; TG 12:0_15:0_16:0	[M+NH4]+	BEH C18, ESI(+)	TG	Norm. intensity	0.783908	1.15761	1.19146	0.950606	1.02089	0.979106	1.19296	1.18381	1.11467	1.15659	1.31516	1.13966	1.06574	1.32988	1.16293	0.860634	1.17215	0.956266	1.07536	0.932266	1.18263	0.900993	1.12415	1.30766	1.01884	1.05419	0.962012	1.03863	0.976814	0.835276	0.965917	0.815719	1.61579	1.20391	1.19836	1.87486	1.1702	1.16293	1.09976	0.997828	1.20113	0.0298182	0.417623	0.420655	0.642168
TG 43:1; TG 13:0_14:0_16:1	[M+NH4]+	BEH C18, ESI(+)	TG	Norm. intensity	0.818251	1.02833	1.24646	0.793615	0.971666	1.16254	0.854451	0.825135	0.693987	0.758807	0.896336	0.922094	0.732276	0.739392	0.838246	0.886474	0.695418	0.973377	0.641737	0.748713	0.920392	0.989427	0.924337	0.829428	0.836119	1.06403	1.10371	1.11767	0.988615	0.983239	0.846716	0.807306	1.39439	0.821538	0.915403	2.06375	0.839793	0.838246	0.87491	1.02632	0.881059	0.054481	0.0490011	0.106723	0.890265
TG 44:0; TG 14:0_14:0_16:0	[M+NH4]+	BEH C18, ESI(+)	TG	Norm. intensity	0.865732	0.993074	1.01038	1.00693	0.969029	1.12973	1.00163	0.956177	0.83319	1.00312	0.932322	1.01062	1.05871	0.972015	1.01527	0.941998	1.08672	1.09595	1.00086	0.965421	1.02967	0.898769	0.962273	1.01029	0.979354	0.943308	1.04974	1.00904	0.870683	1.05066	0.964311	0.94981	0.993303	0.977578	0.903882	1.18351	0.978905	1.01527	0.983143	0.994197	0.970945	0.391861	0.465981	0.659659	0.793357
TG 44:1; TG 12:0_14:0_18:1	[M+NH4]+	BEH C18, ESI(+)	TG	Norm. intensity	0.945944	0.990432	1.14661	1.00957	1.02314	0.928207	0.928572	0.976872	0.990238	0.971275	0.955008	1.03927	0.929659	0.983376	1.04715	0.968482	0.986584	1.11563	0.941656	1.0723	0.927202	0.954612	0.956312	0.91036	1.0725	1.0171	0.967524	0.874549	1.02178	0.947949	0.942212	0.902085	1.08099	0.815714	0.877691	1.09332	0.974074	0.986584	0.948134	0.992314	0.922149	0.405598	0.959379	0.26095	0.587516
TG 44:2; TG 10:0_16:0_18:2	[M+NH4]+	BEH C18, ESI(+)	TG	Norm. intensity	0.944354	1.03159	1.07112	0.878034	0.981275	1.01872	1.14238	0.992259	1.00065	0.91471	1.00143	0.902135	0.789703	1.00598	1.0123	1.03074	0.951189	0.86596	0.947357	1.06689	1.049	1.06039	0.976202	1.12154	0.905731	0.867755	1.03154	0.838666	1.00701	0.839814	0.897672	0.87922	1.07318	0.938081	0.854929	1.0591	0.996452	1.00598	1.05469	0.886743	0.917877	0.918063	0.374032	0.227556	0.13534
TG 45:0; TG 14:0_15:0_16:0	[M+NH4]+	BEH C18, ESI(+)	TG	Norm. intensity	0.949634	1.09635	1.25142	0.904059	1.05037	0.851306	1.01231	0.959582	1.03375	0.817917	0.919086	1.01485	0.854856	0.884066	1.1921	0.973483	0.856683	0.918972	0.897603	0.886058	0.784499	0.92411	0.861942	1.0959	0.997405	1.04212	0.918481	0.964531	1.01448	0.815949	0.888424	0.779139	1.19452	1.06012	0.940066	1.21372	0.985948	0.918972	0.891831	0.980968	1.00009	0.419037	0.395656	0.167761	0.414078
TG 45:1; TG 14:0_15:0_16:1	[M+NH4]+	BEH C18, ESI(+)	TG	Norm. intensity	0.972179	1.02782	1.41457	0.821841	1.0591	0.943783	1.00223	0.957689	0.902557	0.995551	0.98433	0.903775	0.903591	1.01146	0.977984	0.943013	0.936575	0.942104	0.971351	0.867113	0.924699	0.982572	0.955636	0.911949	1.05211	0.945243	1.12109	1.01988	0.845903	0.831199	0.926584	0.94353	1.48704	0.862434	0.738297	1.79993	0.97101	0.943013	0.940167	0.98256	0.935057	0.351623	0.319804	0.242405	0.473293
TG 45:2; TG 14:0_15:1_16:1	[M+NH4]+	BEH C18, ESI(+)	TG	Norm. intensity	0.729612	1.09221	1.89705	0.750306	1.11729	0.90779	0.741201	0.881115	0.923414	0.862055	0.969183	0.909721	0.568196	0.822909	0.936762	0.899064	0.773035	0.95011	0.738717	0.893166	0.886992	0.705193	0.905479	0.815873	0.969631	0.608033	0.889096	0.740131	0.922103	0.951662	0.897339	0.759619	1.60353	0.94397	0.454067	2.46393	0.895418	0.899064	0.851432	0.9056	0.920655	0.28695	0.195491	0.181043	0.232774
TG 46:0; TG 14:0_16:0_16:0	[M+NH4]+	BEH C18, ESI(+)	TG	Norm. intensity	0.977303	0.990059	1.02367	1.04873	1.00994	0.965428	1.01233	1.06456	0.964244	1.15966	1.13985	1.04671	0.984271	1.0944	0.931124	1.07293	1.10318	0.998207	1.13239	0.830224	0.941337	0.785552	0.924647	0.856449	1.02117	1.1263	0.984007	0.967116	0.969538	1.12323	0.93573	0.98552	1.11727	0.96785	1.09884	1.03501	1.05563	1.07293	0.890548	1.00259	1.01026	0.0893599	0.386544	0.109658	0.393527
TG 46:1; TG 14:0_16:0_16:1	[M+NH4]+	BEH C18, ESI(+)	TG	Norm. intensity	0.931509	0.943628	1.02041	1.02283	0.979593	1.08453	0.955235	0.961908	0.882042	1.00867	0.933311	1.03028	1.02237	1.00304	0.929162	0.98711	1.04519	1.16847	1.01312	0.940462	1.03635	1.01293	0.983173	0.876885	0.954975	0.967483	1.00412	1.02895	0.975497	1.12859	0.907346	0.903149	0.989738	1.01305	0.873347	1.07879	0.958572	1.00304	0.998051	0.989809	0.948542	0.295196	0.489726	0.566051	0.721281
TG 46:2; TG 12:0_16:0_18:2	[M+NH4]+	BEH C18, ESI(+)	TG	Norm. intensity	0.899563	0.997089	1.05105	1.06394	1.00291	0.845225	0.88671	0.949653	0.937076	1.00991	0.923442	0.991127	0.927022	1.05443	0.937777	1.04033	1.05141	1.01587	1.01274	0.942516	0.992757	0.997827	1.03456	0.894462	1.06867	0.999667	0.94609	0.839917	0.959305	0.928595	0.956622	0.90535	1.02135	0.843215	0.886494	1.06764	0.943365	1.04033	0.995292	0.952697	0.930986	0.513766	0.526623	0.952457	0.68595
TG 46:3; TG 12:0_16:1_18:2	[M+NH4]+	BEH C18, ESI(+)	TG	Norm. intensity	1.08723	1.00201	1.01484	0.887874	0.997989	0.942035	1.05006	1.02492	0.969876	0.997597	1.08688	1.02018	1.01472	1.05929	1.18181	1.03769	1.06464	0.958551	1.01192	1.04718	1.16184	0.961476	1.00397	1.00232	1.0691	0.981946	1.05958	0.963907	1.07962	0.915989	0.993052	0.988802	1.13994	1.05697	0.850624	1.14219	1.02255	1.05929	1.00795	1.02076	1.02501	0.287666	0.148743	0.305695	0.567587
TG 47:0; TG 14:0_16:0_17:0	[M+NH4]+	BEH C18, ESI(+)	TG	Norm. intensity	0.975435	1.02755	1.16207	0.933205	1.02457	0.968793	0.931287	0.947033	0.922447	0.950006	0.982331	0.949095	1.11986	0.893582	1.0654	0.956262	0.9292	1.0622	1.08869	1.11654	1.19657	0.967212	1.16285	1.15794	1.12422	1.06445	1.26963	1.03857	0.981844	1.0736	1.1066	0.981815	1.15932	1.07688	1.10713	1.51548	0.948064	0.956262	1.13724	1.06902	1.10687	0.0714923	0.830197	0.0588102	0.170151
TG 47:1; TG 15:0_16:0_16:1	[M+NH4]+	BEH C18, ESI(+)	TG	Norm. intensity	0.960326	1.03967	1.34721	0.835875	1.04577	0.943366	0.970252	0.895918	0.931912	0.841409	0.793948	0.942068	1.01499	0.909957	0.872588	0.861861	0.914872	0.923036	0.86548	0.98951	0.885504	0.921059	0.852508	0.842895	0.919573	0.991711	1.00175	0.905851	0.899439	0.934301	0.895697	0.914499	1.23028	0.868937	0.846211	1.42124	0.913915	0.909957	0.875492	0.926937	0.905098	0.111222	0.161082	0.0977659	0.264116
TG 47:2; TG 15:0_15:1_17:1	[M+NH4]+	BEH C18, ESI(+)	TG	Norm. intensity	0.874044	1.15567	1.62666	0.839381	1.12394	0.87606	0.941091	0.926974	0.834651	0.945695	0.968674	0.944759	0.899825	1.01549	0.921812	0.924351	0.929225	0.957324	0.959594	0.804568	1.03956	0.851899	1.02168	0.815331	1.25757	1.05465	1.07949	0.80787	0.853875	1.00403	0.767619	0.868512	1.32975	0.771493	0.891649	1.70902	0.942925	0.929225	0.905746	1.02934	0.880081	0.237075	0.278801	0.225848	0.611323
TG 47:3; TG 14:1_16:1_17:1	[M+NH4]+	BEH C18, ESI(+)	TG	Norm. intensity	0.651593	1.00313	1.4729	0.99687	1.03112	0.660516	0.621134	0.645567	0.497477	0.664393	0.578763	0.866066	0.629403	0.80426	0.967299	0.864244	0.805428	0.611558	0.62062	0.779922	0.892273	0.576754	1.01799	0.901336	1.08278	1.07367	0.822526	0.788704	0.250304	0.571242	0.330048	1.21461	1.64066	0.421984	0.634915	1.95497	0.63335	0.805428	0.836097	0.805615	0.924764	0.0353055	0.193028	0.255474	0.279202
TG 48:0; TG 15:0_16:0_17:0	[M+NH4]+	BEH C18, ESI(+)	TG	Norm. intensity	1.06927	0.945265	1.04946	0.970848	1.00871	0.991287	0.843001	0.998556	0.949754	0.990065	1.02183	1.18813	1.13183	0.941005	1.02249	1.15704	1.09078	1.04474	1.04576	1.12945	1.09828	0.966923	1.00763	0.948425	0.978465	1.03566	0.928255	0.976585	1.01498	1.01034	1.01314	1.05581	1.00326	0.993433	0.935148	0.954297	0.994311	1.04474	1.0267	0.994404	0.998346	0.886941	0.147909	0.46037	0.554585
TG 48:1; TG 14:0_16:0_18:1	[M+NH4]+	BEH C18, ESI(+)	TG	Norm. intensity	1.03875	0.943801	0.990949	1.06271	1.00905	0.976211	1.07615	1.07032	0.925496	1.13214	1.12384	1.09398	0.904376	1.02649	0.942147	0.986957	1.00517	1.00727	1.09879	0.882841	0.935746	0.960872	0.938508	0.964085	0.94465	1.00761	0.998614	0.926061	0.99882	1.07168	1.01743	0.903465	0.995881	1.0306	1.06131	0.968685	1.08507	1.00517	0.94969	0.998717	1.00666	0.0883767	0.358381	0.270457	0.662011
TG 48:2; TG 14:0_16:1_18:1	[M+NH4]+	BEH C18, ESI(+)	TG	Norm. intensity	0.99451	0.930164	1.00549	1.03904	0.9923	1.0831	1.05876	1.0139	0.894063	1.0632	1.00055	1.05294	1.09288	1.05502	0.959692	1.02694	1.00684	1.17836	1.03427	0.953586	1.12049	1.12236	1.05348	0.994855	0.992677	0.981796	0.981356	0.977537	1.06579	1.14442	0.931204	0.984038	1.06696	1.05178	0.90865	1.0339	1.03342	1.02694	1.04388	0.987236	1.00897	0.850603	0.248016	0.284524	0.644524
TG 48:3; TG 12:0_18:1_18:2	[M+NH4]+	BEH C18, ESI(+)	TG	Norm. intensity	1.00265	1.03717	0.927037	1.02255	0.997351	0.887901	0.937775	0.978831	0.981963	1.02668	0.938167	1.00957	0.929537	0.942083	0.925589	1.02452	1.09629	1.05468	1.01915	1.04605	1.04314	0.942643	1.01868	0.942561	1.09672	1.08639	0.977102	0.90311	1.00468	0.970639	0.971475	0.979686	0.9075	0.916396	0.896089	1.14992	0.980397	1.02452	1.01892	0.990893	0.943936	0.992313	0.677844	0.473593	0.494334
TG 48:4; TG 12:0_18:1_18:3	[M+NH4]+	BEH C18, ESI(+)	TG	Norm. intensity	1.02842	1.04918	0.935959	0.997287	1.00271	0.949104	0.928762	0.995485	1.0106	0.997465	1.09966	0.940935	0.962121	0.96523	0.861885	1.04786	1.02677	0.942675	1.04098	1.14768	1.04564	0.894719	1.02347	1.00644	1.02017	0.980139	1.09208	0.971928	0.97992	1.04379	0.93623	0.884464	1.03811	0.923221	0.898825	0.951367	0.996475	0.96523	1.03223	1.00016	0.929725	0.95671	0.440459	0.406459	0.445899
TG 49:0; TG 15:0_16:0_18:0	[M+NH4]+	BEH C18, ESI(+)	TG	Norm. intensity	1.04987	1.02964	0.978684	0.878004	0.98405	1.01595	0.873363	0.985733	0.983867	1.03636	1.01221	1.02286	0.971187	1.0771	1.00133	1.10056	1.08232	1.12128	0.918734	0.970181	1.10764	0.932325	1.10122	1.10372	0.953391	1.01023	1.15476	0.918402	1.11784	0.971027	1.01178	0.996729	1.36998	0.946408	1.09086	0.99453	0.998974	1.08232	1.0357	0.990629	1.00426	0.918308	0.0724457	0.479124	0.508169
TG 49:1; TG 15:0_16:0_18:1	[M+NH4]+	BEH C18, ESI(+)	TG	Norm. intensity	1.01033	0.976551	1.09048	0.989668	1.01676	0.969116	0.923812	0.92658	0.881914	0.922329	0.958262	0.946586	1.13895	0.919478	1.05911	1.01425	1.06063	1.08801	1.13621	1.17463	1.08005	1.02829	1.16051	1.20054	1.18058	1.05295	1.15263	1.09039	1.02931	1.19057	1.04453	1.13363	1.19085	1.08374	1.01928	1.37002	0.925196	1.05911	1.14836	1.12151	1.10869	0.00282485	0.308801	0.00347403	0.00891658
TG 49:2; TG 15:0_16:0_18:2	[M+NH4]+	BEH C18, ESI(+)	TG	Norm. intensity	1.0212	0.988397	1.08018	0.956633	1.0116	0.960788	1.05652	1.01769	1.08702	0.944871	0.953033	1.04702	1.07548	0.862053	0.995875	1.07322	1.02683	0.928059	0.974943	1.01027	0.976594	1.00858	1.05274	1.05261	1.01233	0.944924	1.11772	1.01525	0.995948	1.00398	0.933805	0.959161	1.15132	0.969932	1.00364	1.07812	1.03236	0.995875	1.00942	1.00815	0.986787	0.638928	0.812827	0.693925	0.69729
TG 49:3; TG 15:1_16:1_18:1	[M+NH4]+	BEH C18, ESI(+)	TG	Norm. intensity	0.970564	1.06971	1.11245	0.965013	1.02944	0.930706	0.96551	0.930464	0.875375	0.797381	0.98228	1.03178	0.91675	0.844482	0.911715	0.925981	0.973049	0.8996	0.801073	0.864124	0.923528	0.854009	1.00101	0.876382	1.0562	1.03019	0.984423	0.925813	0.956886	1.02886	0.833166	0.947069	0.998339	0.803855	0.946675	1.00332	0.947987	0.911715	0.870253	1.00664	0.946872	0.0928315	0.0122324	0.0100311	0.658766
TG 50:0; TG 16:0_16:0_18:0	[M+NH4]+	BEH C18, ESI(+)	TG	Norm. intensity	0.926046	1.03698	0.996117	1.05639	1.00388	0.937603	0.995495	0.966065	1.06749	0.800439	0.957963	1.00894	1.25538	0.995727	1.06022	1.02816	0.9627	1.05099	1.01795	1.16352	1.01271	1.05475	1.00956	0.978706	1.09569	1.07354	1.14088	0.958741	1.0017	1.0719	0.910212	1.05623	1.00016	1.12117	0.976542	1.12621	0.98078	1.02816	1.01533	1.07272	1.02819	0.542632	0.191053	0.201637	0.0908924
TG 50:1; TG 16:0_16:0_18:1	[M+NH4]+	BEH C18, ESI(+)	TG	Norm. intensity	1.05427	0.869713	1.02103	0.970856	0.978967	1.03707	0.857439	0.993042	0.984335	0.993514	1.0172	1.11272	1.09435	1.00687	0.950034	1.06955	1.0714	0.958755	1.03484	1.06678	0.987485	0.982907	0.936862	0.95222	0.965217	0.973229	0.897275	0.895736	1.0581	1.04447	0.985073	0.99052	0.965648	0.945626	0.949119	0.944716	0.993278	1.00687	0.985196	0.969223	0.957383	0.920805	0.349667	0.88862	0.686946
TG 50:2; TG 16:0_16:1_18:1	[M+NH4]+	BEH C18, ESI(+)	TG	Norm. intensity	0.988681	0.908694	1.0675	1.06852	1.00835	0.991651	1.15809	1.11435	0.986082	1.20314	1.18184	1.04258	1.01781	1.11323	0.957238	1.0127	1.06273	0.998422	1.14883	0.925906	0.906831	1.07641	1.01269	1.10603	1.00433	1.06548	1.06031	0.979655	1.01365	1.19275	1.01098	1.01613	1.04908	1.1365	1.07305	1.04999	1.13622	1.0127	1.04455	1.03698	1.04954	0.0277525	0.528272	0.62174	0.259857
TG 50:3; TG 16:0_16:1_18:2	[M+NH4]+	BEH C18, ESI(+)	TG	Norm. intensity	0.98208	0.94427	1.0269	1.00935	0.990649	1.04607	1.09904	1.04523	0.917459	1.0668	1.10142	1.04141	1.03744	1.08399	1.00345	0.990889	1.00068	1.10291	0.983417	0.927311	1.18952	1.18752	1.02292	1.06442	0.942158	1.05854	1.00603	0.92172	1.13103	1.07064	0.950219	0.976818	1.0859	1.08377	0.864854	0.981587	1.05601	1.00345	1.04367	1.03229	0.979203	0.177516	0.160616	0.20595	0.557501
TG 50:4; TG 14:0_18:2_18:2	[M+NH4]+	BEH C18, ESI(+)	TG	Norm. intensity	1.0003	1.04302	0.981951	0.973544	0.999703	1.05163	1.08894	1.00162	0.889543	1.04148	0.987537	1.00059	0.901111	0.909749	0.860764	0.951535	1.04504	0.995041	0.926422	0.946127	1.09593	1.05926	1.02389	0.979946	0.990751	1.00882	1.01027	0.949259	1.10511	1.03754	1.02375	0.964123	0.964461	0.977596	0.879019	1.00771	1.00111	0.951535	1.00192	1.00955	0.971029	0.827089	0.0607151	0.919837	0.737563
TG 50:5; TG 14:0_18:2_18:3	[M+NH4]+	BEH C18, ESI(+)	TG	Norm. intensity	0.915617	1.06826	1.10038	0.941146	1.00635	0.993651	1.01806	0.947548	0.96714	0.826602	1.0291	0.896844	1.10974	0.895711	0.933443	0.994428	0.98152	0.997427	1.14371	1.0073	1.05417	0.999525	0.972924	0.988376	0.966586	0.908172	1.01523	0.857845	1.09378	1.0405	0.910314	0.950849	1.02908	0.931747	1.01954	0.890944	0.957344	0.98152	1.00341	0.990906	0.941298	0.213064	0.659504	0.559484	0.614713
TG 51:0; TG 16:0_17:0_18:0	[M+NH4]+	BEH C18, ESI(+)	TG	Norm. intensity	0.997391	0.957353	1.13935	0.981549	1.01891	1.00261	1.14829	1.03073	1.03587	1.07818	0.979222	0.912111	1.26481	1.03642	1.06962	1.03798	1.06316	1.06349	0.996654	1.20296	1.02717	1.01871	1.17431	1.17204	1.14923	1.13396	1.10409	1.05853	1.09455	1.12762	0.997261	1.17294	1.16899	1.18943	1.02841	1.25557	1.0333	1.06316	1.0996	1.11586	1.17097	0.737011	0.128617	0.105204	0.00872239
TG 51:1; TG 16:0_17:0_18:1	[M+NH4]+	BEH C18, ESI(+)	TG	Norm. intensity	1.13784	1.00019	0.948872	0.974778	1.01542	0.999809	1.01085	0.996163	0.951717	1.03498	0.935314	1.04796	0.937793	1.14668	0.981249	1.12796	1.04626	1.18067	0.975519	1.00323	1.04215	1.03211	1.0311	1.1133	0.993815	1.06765	1.09811	0.938399	1.11038	0.963842	0.968112	1.00229	1.18683	0.945043	0.95153	0.927347	1.0035	1.12796	1.03161	1.03073	0.959821	0.61889	0.259572	0.553732	0.699932
TG 51:2; TG 16:0_17:1_18:1	[M+NH4]+	BEH C18, ESI(+)	TG	Norm. intensity	1.02552	0.990653	0.982852	1.03836	1.00935	0.939529	0.925383	0.940985	0.891995	0.93224	0.984398	0.97091	1.1199	0.953448	1.09029	1.03146	1.04067	1.05785	1.18217	1.16998	1.11477	1.03706	1.09359	1.07608	1.17118	1.03032	1.1522	1.11269	1.06636	1.18231	1.06057	1.09963	1.05052	1.08663	1.04897	1.23753	0.936613	1.04067	1.10418	1.13245	1.0736	0.0166603	0.0911453	0.00167811	0.00174085
TG 51:3; TG 15:0_18:1_18:2	[M+NH4]+	BEH C18, ESI(+)	TG	Norm. intensity	1.0315	1.00723	0.993685	0.992844	1.00631	0.961627	0.945406	0.972336	1.05166	0.971524	0.981559	0.91153	1.09232	1.00206	1.02863	0.986272	1.00196	0.905283	0.93342	0.997127	1.01031	0.968901	1.05263	0.842751	0.976246	0.966905	1.1102	0.963508	0.978941	0.979097	0.976462	0.979376	0.972088	0.921797	0.983933	0.986968	0.97193	1.00196	0.983014	0.977594	0.977919	0.238581	0.886406	0.33972	0.904775
TG 51:4; TG 15:0_18:2_18:2	[M+NH4]+	BEH C18, ESI(+)	TG	Norm. intensity	1.01161	0.952448	0.953667	1.03584	0.988391	1.04362	0.989185	0.978608	0.912151	0.958265	0.963943	1.06949	1.00354	0.957822	0.973453	1.0082	0.961406	1.00376	0.949887	0.988116	0.998381	1.03703	0.945467	0.998503	1.06827	1.03347	1.00694	0.96294	0.978554	1.05977	0.931255	1.05596	0.893403	1.0113	0.83616	0.91881	0.971275	0.973453	0.993249	1.0202	0.925032	0.491861	0.506061	0.606399	0.404961
TG 51:5; TG 15:0_18:2_18:3	[M+NH4]+	BEH C18, ESI(+)	TG	Norm. intensity	0.809828	1.17994	0.992652	1.03452	1.00423	0.995766	0.870415	0.958105	1.04832	0.863904	1.1077	0.900178	0.855162	1.00907	1.02641	1.00638	0.684512	1.01573	0.877493	0.856861	0.911291	0.701145	1.17657	0.55049	1.19006	0.791956	0.938222	0.70518	0.862382	0.92258	0.982672	0.606477	0.966818	0.787886	0.973612	0.8191	0.929141	1.00907	0.867177	0.892481	0.892959	0.496055	0.366901	0.142653	0.251439
TG 52:0; TG 16:0_18:0_18:0	[M+NH4]+	BEH C18, ESI(+)	TG	Norm. intensity	0.95745	1.09697	1.12873	0.963371	1.03663	0.904914	0.698041	0.911902	0.930861	0.943957	1.0254	0.96125	1.18515	1.04545	1.22281	1.23641	0.890774	0.963062	1.15607	1.14162	0.944709	1.00698	1.07341	1.17783	1.23459	1.25082	1.20774	1.29083	1.11767	1.11089	1.04337	1.34318	1.18508	1.2654	0.90309	1.27945	0.937409	1.04545	1.10751	1.22116	1.22524	0.10641	0.29898	0.215143	0.00241399
TG 52:1; TG 16:0_18:0_18:1	[M+NH4]+	BEH C18, ESI(+)	TG	Norm. intensity	0.935872	1.03422	0.975801	1.02904	0.993732	1.00627	1.06948	1.00365	1.11133	0.871389	0.997325	0.968703	1.11279	0.996036	1.02448	0.979346	0.942576	1.01931	0.970949	1.03161	0.948585	1.08858	0.915906	0.899133	1.05402	0.962723	1.10172	0.898825	0.971253	1.0684	0.875792	0.948279	0.932966	0.9669	0.926782	1.05	1.00049	0.996036	0.959767	1.01264	0.940622	0.837357	0.563725	0.557907	0.703536
TG 52:2; TG 16:0_18:1_18:1	[M+NH4]+	BEH C18, ESI(+)	TG	Norm. intensity	1.04907	0.893007	1.01396	0.986044	0.98552	1.03667	0.867897	1.00904	1.00035	1.0246	1.02979	1.12255	1.10346	1.01285	0.933913	1.09085	1.08533	0.982352	1.05463	1.0836	1.00455	0.962273	0.946448	0.950165	1.00712	0.992604	0.90605	0.906791	1.07003	1.07989	0.994338	1.01322	0.987044	0.939677	0.961188	0.946599	1.01682	1.01285	0.983413	0.999864	0.974116	0.718805	0.287159	0.853266	0.99396
TG 52:3; TG 16:0_18:1_18:2	[M+NH4]+	BEH C18, ESI(+)	TG	Norm. intensity	0.921961	0.90128	1.07186	1.04936	0.986117	1.01388	1.1183	1.09907	1.03962	1.16218	1.17746	0.997794	1.08792	1.07702	0.942434	1.05396	1.08451	0.968834	1.08143	0.994158	0.871309	1.08512	1.01664	1.10128	1.00561	1.10322	1.05001	0.968162	0.977473	1.21582	0.989096	1.052	1.02019	1.09742	1.04113	1.10037	1.10869	1.05396	1.04904	1.02781	1.04657	0.0215758	0.264953	0.463572	0.216083
TG 52:4; TG 16:0_18:2_18:2	[M+NH4]+	BEH C18, ESI(+)	TG	Norm. intensity	0.89306	0.945974	1.102	1.01179	0.988208	1.03798	1.20617	1.12672	1.12176	1.13595	1.10088	1.06884	0.987949	1.11161	1.06666	1.14223	1.10785	1.12814	0.993668	1.07188	1.16286	1.20306	1.03633	1.09019	1.01432	1.04318	1.06698	0.996882	1.16064	1.0805	1.11114	0.966942	1.23488	1.18745	0.914722	0.964273	1.12424	1.11161	1.08103	1.05508	1.03904	0.00400412	0.0309821	0.0511218	0.123626
TG 52:5; TG 16:0_18:2_18:3	[M+NH4]+	BEH C18, ESI(+)	TG	Norm. intensity	1.10499	0.93972	0.971172	1.08389	1.02494	0.975058	0.925112	1.00435	1.00513	1.0343	1.07242	0.984777	1.01205	0.959535	0.884976	1.0014	1.01684	1.17188	1.13307	0.88812	0.923161	0.860076	1.0917	0.963198	1.03391	1.06611	0.984431	0.998804	0.8955	1.06544	0.917214	0.995535	0.947022	0.851836	0.944166	1.08903	1.00474	1.0014	0.94318	1.01636	0.945594	0.724069	0.854796	0.467046	0.811125
TG 52:6 (1); TG 16:1_18:2_18:3	[M+NH4]+	BEH C18, ESI(+)	TG	Norm. intensity	1.01815	0.960391	0.929125	1.01973	0.981849	1.04274	0.909524	0.969684	1.06812	1.06708	0.926064	0.877631	1.11395	1.04357	0.982644	1.08629	1.04179	1.02644	1.03275	1.01604	1.04923	1.01108	1.01902	0.845046	1.0268	1.04197	1.10395	0.972158	1.13742	1.04912	1.1163	1.13638	0.964653	0.998135	0.995657	1.07718	0.947874	1.04179	1.01753	1.04554	1.03766	0.565336	0.0498776	0.922111	0.0577864
TG 52:6 (2); TG 16:0_18:2_18:4	[M+NH4]+	BEH C18, ESI(+)	TG	Norm. intensity	1.00374	0.974849	1.07336	0.93307	0.996256	1.15703	1.06166	1.00602	1.01858	0.997364	0.914456	1.03804	1.08803	1.08639	1.03845	1.01438	1.07743	1.0182	1.00397	0.968812	1.04058	1.27401	1.07948	1.07659	1.0722	1.01243	1.04244	1.05055	0.997588	0.944823	1.03237	1.00536	0.924939	1.0895	0.957247	1.08886	1.0123	1.03845	1.05859	1.02744	1.01886	0.668532	0.40669	0.372765	0.936981
TG 53:1; TG 17:0_18:0_18:1	[M+NH4]+	BEH C18, ESI(+)	TG	Norm. intensity	0.956191	0.983185	1.00437	1.08445	1.00705	0.995628	1.05818	1.00836	0.985851	1.04948	0.939621	1.00866	0.98563	1.10894	0.944587	1.00302	0.958162	1.05171	1.03309	1.08162	0.992516	1.02968	1.13595	1.16352	1.00245	1.07629	0.98356	0.95107	1.03539	1.01937	0.945015	0.906863	1.09308	0.99897	0.916824	1.08963	1.00851	1.00302	1.05736	1.01091	0.971992	0.900071	0.910945	0.0633744	0.808124
TG 53:2 (1); TG 17:0_18:1_18:1	[M+NH4]+	BEH C18, ESI(+)	TG	Norm. intensity	1.03792	1.02967	0.920975	0.892741	0.970328	1.07556	1.01813	1.01553	0.969263	1.0723	0.946048	1.07192	1.06315	0.934254	1.00722	1.04729	1.07086	1.01756	1.05561	0.974421	1.02412	1.08589	1.04329	1.04586	1.01426	1.02043	0.886821	0.972456	1.33949	0.833083	1.04237	0.897414	1.1661	0.905091	1.03757	1.06318	1.01683	1.01756	1.04458	0.993355	1.03997	0.461484	0.344305	0.158372	0.771907
TG 53:2 (2); TG 17:0_18:1_18:1	[M+NH4]+	BEH C18, ESI(+)	TG	Norm. intensity	1.08202	1.06623	0.961877	0.977976	1.02202	0.975786	1.01603	0.974578	0.944618	0.984719	0.902969	1.02455	0.885499	1.12272	0.998223	1.03497	1.0542	1.16215	1.00679	0.99287	1.0749	1.02531	1.03513	1.16275	0.94398	1.1119	1.06172	0.948659	1.10713	0.976395	0.974497	0.994774	1.10823	0.939537	0.854981	0.84227	0.979648	1.0542	1.03022	1.01906	0.957017	0.183791	0.53776	0.306383	0.784998
TG 53:3 (1); TG 17:0_18:1_18:2	[M+NH4]+	BEH C18, ESI(+)	TG	Norm. intensity	1.12198	0.702672	1.04568	0.946941	0.954319	1.1783	1.12165	1.0709	1.21057	0.866389	1.00013	1.15575	1.22476	0.851158	1.01175	0.999995	0.90384	1.18408	1.07848	1.06585	1.11333	1.39221	0.963726	1.46687	1.33326	0.96503	1.15978	0.991575	0.852085	1.23186	1.01331	1.18619	0.955779	1.20887	1.17755	1.15211	1.09627	0.999995	1.09591	1.07568	1.16483	0.37418	0.690418	0.108747	0.359423
TG 53:3 (2); TG 17:0_18:1_18:2	[M+NH4]+	BEH C18, ESI(+)	TG	Norm. intensity	1.0052	0.994796	0.957197	1.06695	1.00604	0.982531	0.89578	0.964	0.859049	0.995089	1.00567	1.06441	1.03607	0.934036	1.07171	1.02348	0.980132	1.03613	1.14276	1.12666	1.11104	0.957825	1.07088	0.969918	1.12542	1.00056	1.0259	1.0267	1.02129	1.08028	1.00165	1.04343	0.988678	0.946686	1.00162	1.07958	0.979544	1.02348	1.09096	1.0263	1.00163	0.2914	0.654952	0.122035	0.0956995
TG 53:4 (1); TG 17:0_18:2_18:2	[M+NH4]+	BEH C18, ESI(+)	TG	Norm. intensity	0.881463	1.03165	0.986266	1.15555	1.01373	0.896736	1.35584	1.20111	1.18081	1.31835	0.819336	1.3312	1.09215	1.02117	0.96317	1.03739	1.07364	1.33469	1.14257	0.944236	1.01244	0.982101	1.1746	1.29987	1.12768	1.34741	1.14401	0.817538	1.07361	1.14561	1.0819	1.09003	1.13985	1.01276	1.05643	0.841142	1.25973	1.03739	1.0775	1.13584	1.06916	0.047186	0.194778	0.184426	0.185031
TG 53:4 (2); TG 17:1_18:1_18:2	[M+NH4]+	BEH C18, ESI(+)	TG	Norm. intensity	1.01614	0.942987	1.05994	0.91637	0.98386	1.02242	0.95417	0.942995	0.984418	0.922107	0.942505	0.911772	1.06023	0.994946	0.947783	0.989545	0.984404	0.919913	0.902074	0.984992	1.03874	0.928039	1.05019	0.861813	0.944727	1.01663	0.987139	1.05654	0.941293	0.909138	0.896235	0.954858	0.991784	0.944259	0.884498	0.92062	0.94275	0.984404	0.956515	0.965933	0.93244	0.0790327	0.803258	0.458071	0.654867
TG 53:5; TG 17:1_18:2_18:2	[M+NH4]+	BEH C18, ESI(+)	TG	Norm. intensity	1.01238	0.968234	0.987617	1.2025	1.04268	0.933548	1.061	1.01357	0.921804	0.999476	0.988375	1.0972	1.02478	1.02367	1.08108	1.04702	1.08398	0.960962	0.931305	0.934061	0.979396	1.05616	0.939856	1.12203	1.06635	1.06595	1.15118	0.894222	1.06236	1.00118	0.947978	0.995839	1.04188	1.08236	0.993711	1.07304	1.00652	1.04702	0.959626	1.06415	1.01886	0.817046	0.778285	0.555296	0.769872
TG 54:1; TG 18:0_18:0_18:1	[M+NH4]+	BEH C18, ESI(+)	TG	Norm. intensity	0.97426	1.03165	1.13232	0.964723	1.02574	0.93274	0.757401	0.877687	0.892675	0.870946	0.93451	0.932903	1.05588	1.02617	0.909183	0.922851	0.853728	0.940273	0.993057	0.951605	0.871128	0.831384	0.936798	0.894025	0.92251	0.997744	0.94971	0.885639	0.885806	0.906894	0.917197	1.0002	0.999967	0.889239	0.773237	1.00124	0.885181	0.922851	0.915412	0.914702	0.958582	0.00693945	0.194258	0.0268484	0.0299028
TG 54:2; TG 18:0_18:1_18:1	[M+NH4]+	BEH C18, ESI(+)	TG	Norm. intensity	0.962364	1.02346	0.958117	1.05329	0.999307	1.00069	1.13786	1.02419	1.12884	0.859972	1.00898	0.985308	1.14765	1.03881	1.01618	1.00953	0.995565	1.03151	1.00547	1.03241	0.945344	1.1001	0.938839	0.935453	1.10064	0.990921	1.10537	0.895478	0.979468	1.068	0.885284	0.947071	0.952466	0.974487	0.956069	1.06117	1.01659	1.01618	0.975408	1.02946	0.954268	0.590918	0.164519	0.833995	0.532563
TG 54:3; TG 18:0_18:1_18:2	[M+NH4]+	BEH C18, ESI(+)	TG	Norm. intensity	1.04074	0.852162	1.04395	0.995365	0.983055	1.00464	0.817751	0.972302	0.951003	1.01191	0.978279	1.10257	1.08788	0.96578	0.924548	1.07435	1.07917	0.966249	1.00321	1.04906	0.999652	0.951998	0.920778	0.895064	0.962022	0.954137	0.887714	0.912733	1.03697	1.0813	0.93366	0.969241	0.955301	0.922034	0.933474	0.904281	0.97529	0.966249	0.975825	0.958079	0.933567	0.768656	0.486596	0.662407	0.740391
TG 54:4 (1); TG 18:1_18:1_18:2	[M+NH4]+	BEH C18, ESI(+)	TG	Norm. intensity	0.918284	0.915124	1.09697	1.01448	0.986215	1.01379	1.12541	1.11083	1.08724	1.16639	1.1952	0.979912	1.0891	1.10709	0.973298	1.13435	1.02631	0.983355	1.08129	1.05844	0.933847	1.12639	1.02785	1.12232	1.03588	1.07611	1.09615	0.967028	1.03966	1.16748	1.01881	1.07658	1.06252	1.14245	1.06668	1.11039	1.11812	1.02631	1.06986	1.05788	1.07163	0.0159076	0.148211	0.125769	0.0923611
TG 54:4 (2); TG 16:0_18:0_20:4	[M+NH4]+	BEH C18, ESI(+)	TG	Norm. intensity	0.968663	1.01672	1.09343	0.984237	1.01576	0.885038	1.02966	1.14674	0.869706	0.95428	1.43652	1.44351	0.878718	0.97643	0.900968	0.995687	0.946035	0.827271	0.948883	0.779417	1.10459	1.10679	1.0323	1.04816	0.872324	1.05598	0.97701	0.775163	1.05703	0.957549	1.10411	0.0307237	0.964639	0.971436	0.999989	0.823755	1.0882	0.946035	1.04023	0.96728	0.968037	0.171742	0.0844886	0.874424	0.415829
TG 54:5 (1); TG 18:1_18:2_18:2	[M+NH4]+	BEH C18, ESI(+)	TG	Norm. intensity	0.914375	0.987715	1.05874	1.04732	1.00204	0.997961	1.15332	1.10666	1.12951	1.10763	1.06415	1.0787	0.941714	1.04678	1.05973	1.14661	1.08438	1.12831	0.983349	1.11878	1.12647	1.14136	1.0569	1.02589	1.0366	1.03093	1.04177	0.974472	1.14659	1.04649	1.09108	0.958788	1.26588	1.12208	0.972097	0.966927	1.10714	1.08438	1.08784	1.03919	1.03159	0.00170264	0.0972905	0.0502846	0.178537
TG 54:5 (2); TG 16:0_18:1_20:4	[M+NH4]+	BEH C18, ESI(+)	TG	Norm. intensity	0.960981	1.00157	1.05955	0.971634	0.998432	1.04871	0.991788	1.03576	1.0615	1.05602	1.10024	0.969241	0.958655	1.12576	1.12034	1.02244	0.909509	1.00956	1.00559	1.02587	1.08976	1.12617	1.01075	1.00982	0.993735	1.02396	1.19599	1.06438	1.0902	1.08618	0.887767	0.993754	0.998477	0.948484	0.996661	0.947154	1.04589	1.02244	1.01831	1.07528	0.971119	0.2834	0.660496	0.182022	0.0619552
TG 54:6 (1); TG 18:1_18:2_18:3	[M+NH4]+	BEH C18, ESI(+)	TG	Norm. intensity	1.11323	0.949415	0.968203	1.06254	1.02335	0.976652	0.948769	1.01763	1.00897	1.0359	1.09896	0.995564	1.01186	0.964614	0.912484	0.98044	1.03407	1.15712	1.11423	0.913183	0.904667	0.926966	1.13252	0.972945	1.01161	1.02756	1.00913	0.972717	0.89683	1.04656	0.942363	1.00182	0.972711	0.922776	0.999552	1.13856	1.0133	0.98044	0.949955	1.01037	0.986132	0.950955	0.900569	0.672568	0.539
TG 54:6 (2); TG 16:0_18:2_20:4	[M+NH4]+	BEH C18, ESI(+)	TG	Norm. intensity	0.990431	0.954685	0.952581	1.14058	1.00957	1.0692	0.993031	1.02301	0.87725	1.1314	1.07784	1.03555	1.02651	1.04372	1.09587	1.03312	1.00724	1.13298	1.0345	1.05432	1.00007	0.95397	0.949602	0.932344	1.07416	1.0097	1.05421	0.985085	1.01274	1.06589	1.02007	0.95376	1.04517	0.949099	0.886857	0.946966	1.02928	1.04372	0.977019	1.03347	0.95143	0.940899	0.323314	0.396192	0.680292
TG 54:7 (1); TG 18:2_18:2_18:3	[M+NH4]+	BEH C18, ESI(+)	TG	Norm. intensity	1.06847	1.02226	0.954565	0.986999	1.00807	0.991928	0.841198	0.900239	0.946884	0.944362	0.884863	0.883889	0.999497	0.956936	0.890371	0.961636	1.00882	0.994428	0.982362	1.03376	1.01634	0.986267	0.95852	0.9547	0.895601	1.01454	0.951243	1.04316	1.10893	0.998603	0.890654	1.02364	0.895368	0.898573	0.870561	1.00851	0.892551	0.961636	0.984315	1.00657	0.89697	0.00093926	0.152601	0.427776	0.922912
TG 54:7 (2); TG 16:0_18:2_20:5	[M+NH4]+	BEH C18, ESI(+)	TG	Norm. intensity	0.916965	1.07252	0.970423	1.1584	1.02958	0.906491	0.958091	0.987904	0.947851	1.02621	0.876696	1.13068	1.05347	0.942442	1.01097	1.06709	1.12761	1.09556	1.12437	1.0741	1.04534	0.930693	1.06659	0.977132	1.17846	1.16656	1.02109	0.919521	0.973093	1.02135	0.964939	1.06679	0.967767	0.905939	0.945771	1.13188	0.972998	1.06709	1.05597	1.02122	0.966353	0.697602	0.417733	0.589684	0.533111
TG 55:1; TG 14:0_24:0_17:1	[M+NH4]+	BEH C18, ESI(+)	TG	Norm. intensity	0.970676	1.20654	1.30239	0.637687	1.02932	0.950864	1.19728	1.00912	1.19997	0.819043	0.765411	1.0639	0.797934	0.957815	0.849483	0.774485	0.824628	0.877043	0.834135	0.724369	0.846603	1.06799	0.831119	1.49038	0.963427	0.877476	1.05527	0.690548	0.828414	0.742409	0.736837	0.67781	1.41393	1.05272	0.951527	1.50609	1.03651	0.849483	0.840369	0.852945	1.00212	0.954144	0.115315	0.740913	0.18352
TG 55:2; TG 16:0_21:0_18:2	[M+NH4]+	BEH C18, ESI(+)	TG	Norm. intensity	0.966329	0.986772	1.01323	1.10358	1.01748	0.946097	1.0655	1.0718	0.968509	1.05699	1.26509	1.00293	1.06445	1.10333	0.727302	1.03629	0.928032	1.02791	1.10383	1.09527	1.07322	1.06776	1.11458	1.17653	1.15162	1.21982	1.04583	0.976586	1.16807	0.951982	0.964919	0.904699	1.14804	1.05846	1.00117	1.32003	1.06125	1.02791	1.09955	1.09872	1.02981	0.195214	0.695406	0.00482649	0.142093
TG 55:3; TG 19:0_18:1_18:2	[M+NH4]+	BEH C18, ESI(+)	TG	Norm. intensity	1.18301	1.10314	0.904272	0.961914	1.03809	0.885703	1.02064	1.03665	1.15071	1.00093	0.997473	1.01351	0.945758	1.227	0.850129	1.07014	1.08095	0.938396	0.887282	1.15783	1.28142	1.05396	1.05193	1.14061	1.00919	1.15532	1.09493	0.937592	1.12655	0.871596	0.973825	1.02969	1.0745	0.945084	1.07903	0.955241	1.01707	1.07014	1.09729	1.05206	1.00176	0.662021	0.935386	0.277159	0.770618
TG 55:4; TG 18:1_19:1_18:2	[M+NH4]+	BEH C18, ESI(+)	TG	Norm. intensity	0.988254	1.01731	1.04311	0.990264	1.00974	0.831608	1.25344	1.14686	1.12802	1.11919	1.05375	1.17988	0.887617	1.02694	1.0492	0.944705	1.01011	0.974654	0.972153	1.03738	1.16717	1.00141	1.03745	1.00161	1.03954	0.930094	0.965057	0.990264	1.18957	1.00835	0.978838	1.1709	1.08195	1.28569	0.964775	0.990078	1.13744	1.01011	1.0195	0.999306	1.03601	0.00229435	0.957243	0.207677	0.4212
TG 56:1; TG 16:0_22:0_18:1	[M+NH4]+	BEH C18, ESI(+)	TG	Norm. intensity	1.00173	0.936056	1.10135	0.95395	0.998271	1.01621	1.01324	0.987523	0.969226	0.855928	1.0566	1.04262	1.10442	0.875314	0.978949	0.967959	1.04216	0.936364	1.08857	0.981748	1.00259	0.926148	0.95066	0.949701	1.01519	1.03389	0.935318	0.967847	0.9922	1.09597	0.946164	0.968375	1.04887	1.00979	1.00546	1.25698	1.00038	0.967959	0.966204	1.0037	1.00762	0.723828	0.681704	0.602258	0.870845
TG 56:2; TG 18:0_18:1_20:1	[M+NH4]+	BEH C18, ESI(+)	TG	Norm. intensity	1.00566	0.994335	0.994208	1.04111	1.00883	0.768262	0.885248	0.882489	0.965092	0.843234	0.91036	0.808511	0.995019	0.930434	0.967428	0.773863	0.885317	0.967514	0.906689	0.936838	0.800582	1.04655	0.860581	0.993733	0.943849	0.981047	0.982349	1.00111	0.974324	0.850321	0.836847	0.890956	1.09069	0.899902	0.779259	1.08704	0.883868	0.930434	0.921764	0.977686	0.895429	0.0921251	0.373949	0.432987	0.781459
TG 56:3; TG 18:0_20:1_18:2	[M+NH4]+	BEH C18, ESI(+)	TG	Norm. intensity	1.00089	1.0474	0.999109	0.998724	1.01153	0.965166	1.05872	1.0296	1.13223	0.924959	1.00165	1.03045	1.14097	0.980259	1.04906	1.04826	0.931764	1.03043	1.08894	1.06017	0.887301	1.11127	0.934307	0.945184	1.08683	0.991532	1.04087	0.910194	0.929679	1.06192	0.898381	0.923893	0.9827	1.00445	0.9426	1.0833	1.03002	1.03043	1.00268	1.0162	0.96265	0.406795	0.4143	0.985791	0.992552
TG 56:4 (1); TG 18:1_20:1_18:2	[M+NH4]+	BEH C18, ESI(+)	TG	Norm. intensity	1.18512	0.920093	0.880787	1.00475	0.997687	1.00231	0.834322	0.914188	0.924317	0.910685	0.872481	1.02913	0.976846	0.819443	0.886219	0.950953	1.09023	0.879842	1.07206	1.0144	0.915102	1.08236	0.758075	0.799688	0.929327	0.951577	0.848739	0.802958	0.828643	1.17036	0.933588	0.765421	0.951107	0.920276	0.895647	0.993731	0.912436	0.886219	0.964749	0.889033	0.926932	0.125742	0.289225	0.432104	0.297989
TG 56:4 (2); TG 18:0_18:0_20:4	[M+NH4]+	BEH C18, ESI(+)	TG	Norm. intensity	0.959482	1.1527	0.806867	1.01619	0.983811	1.02196	1.10572	1.03099	0.977669	0.98746	1.14424	0.939852	1.05442	0.811983	1.09192	1.16148	0.955034	0.759044	0.900854	0.709421	1.17175	1.03913	1.1561	1.0014	0.990108	0.908034	1.06993	0.914963	1.05544	1.00944	0.937634	0.775955	1.14544	0.98418	0.857564	0.850635	1.00922	0.955034	1.02027	0.999773	0.897599	0.482928	0.827444	0.942007	0.98331
TG 56:5 (1); TG 18:0_18:1_20:4	[M+NH4]+	BEH C18, ESI(+)	TG	Norm. intensity	0.835471	1.07364	1.18722	0.97683	1.01829	0.981709	1.03276	1.0594	1.18252	1.04288	1.15203	0.886813	1.10865	1.28228	2.02668	1.18863	1.19883	1.01054	1.23372	1.13579	1.09377	1.54474	0.912164	1.28095	1.36441	1.01722	2.25341	1.01324	1.33836	1.87119	1.09382	0.995315	2.19637	1.63473	1.11549	1.28543	1.05114	1.19883	1.18476	1.35139	1.20046	0.476816	0.0940394	0.0861361	0.0487544
TG 56:5 (2); TG 16:0_18:1_22:4	[M+NH4]+	BEH C18, ESI(+)	TG	Norm. intensity	1.02243	1.03971	0.992502	0.975356	1.0075	0.93351	1.05416	1.06552	0.98958	1.121	1.11133	1.05155	0.941577	1.09522	0.578781	1.00189	0.973227	1.01466	1.08869	1.04772	1.02422	0.992667	1.05326	0.785907	1.10847	0.704908	0.799606	1.01088	1.05671	0.727691	0.983732	0.99522	0.66717	0.956855	0.932856	0.916642	1.05984	1.00189	1.03597	0.905241	0.944856	0.0174021	0.439579	0.940944	0.234944
TG 56:6; TG 16:0_18:2_22:4	[M+NH4]+	BEH C18, ESI(+)	TG	Norm. intensity	0.952601	0.989439	1.0564	1.00031	0.999688	1.02756	1.12296	1.07587	1.07332	1.06898	1.11098	1.00311	0.980702	1.13924	1.13767	1.0597	0.891324	1.01044	1.04976	1.04278	1.14196	1.15218	1.02427	1.03948	0.955747	1.02255	1.24998	1.11175	1.16864	1.13949	0.94741	1.00376	0.946595	0.976468	1.04813	0.985495	1.0746	1.0597	1.04627	1.12562	0.980982	0.00947601	0.459066	0.0263068	0.0450151
TG 56:7; TG 16:0_18:2_22:5	[M+NH4]+	BEH C18, ESI(+)	TG	Norm. intensity	1.00372	0.99628	0.928723	1.13977	1.01712	0.938726	1.01132	1.00078	0.857157	1.0903	1.05601	0.989123	0.984752	0.944318	1.03745	0.988707	0.998571	1.01894	1.03741	1.05037	0.962535	0.970039	0.932168	0.905045	0.984274	1.01101	1.03858	1.04531	0.946945	1.02575	0.965169	0.961355	0.993766	0.977557	0.957647	0.860693	1.00605	0.998571	0.966287	1.01838	0.963262	0.943317	0.802648	0.489689	0.896598
TG 56:8 (1); TG 18:1_18:2_20:5	[M+NH4]+	BEH C18, ESI(+)	TG	Norm. intensity	0.925161	1.08758	0.996506	1.00473	1.00349	0.788158	0.923403	1.01629	1.08442	1.07838	1.04349	0.95175	0.972277	1.06275	0.914417	1.16112	1.03225	1.11775	0.984192	1.05919	1.063	0.985074	1.0784	0.82019	1.06839	0.978937	0.967755	0.866652	1.05091	0.966856	0.999418	0.932207	1.05153	0.867011	0.878426	1.04913	1.02989	1.06275	1.02213	0.973346	0.965813	0.349865	0.204214	0.603064	0.765063
TG 56:8 (2); TG 16:0_18:2_22:6	[M+NH4]+	BEH C18, ESI(+)	TG	Norm. intensity	1.15183	0.912593	0.964257	1.1143	1.03574	0.892441	0.713604	1.01123	0.850009	1.22926	1.18377	1.0795	1.00951	1.06701	1.00473	1.02215	1.20639	1.20797	1.17724	0.836925	1.05323	0.963156	1.01515	1.07013	1.06848	1.13469	1.00545	1.03536	0.945952	1.03183	0.865106	0.959738	0.86339	0.896329	1.03532	1.03737	1.04537	1.06701	1.03419	1.03359	0.928034	0.994675	0.233355	0.909419	0.63074
TG 57:1; TG 16:0_25:0_16:1	[M+NH4]+	BEH C18, ESI(+)	TG	Norm. intensity	0.86807	0.932132	1.32014	1.15113	1.06787	0.923107	0.877227	0.92296	0.874782	0.87074	0.966674	1.02538	0.900994	0.878298	1.11167	0.980964	1.07633	0.991419	0.881627	0.955354	1.08331	0.978068	0.865362	0.956031	1.17996	1.1988	1.02951	0.95746	0.966937	1.00347	1.05826	0.943038	1.57955	0.848871	0.943734	1.86857	0.900093	0.991419	0.955693	1.01649	1.001	0.135419	0.513431	0.26596	0.884343
TG 57:2; TG 16:0_23:0_18:2	[M+NH4]+	BEH C18, ESI(+)	TG	Norm. intensity	0.786685	0.769909	1.23502	1.05932	0.962735	1.03726	0.869947	0.936621	0.946288	0.915865	0.889429	1.06158	0.871065	0.781093	0.799765	0.887662	0.666922	1.36945	0.807804	0.722225	0.899041	0.879899	0.769164	0.77401	1.30558	0.735191	0.929853	0.70895	0.620988	0.732484	0.747688	0.676939	1.03312	0.776701	1.04433	1.11398	0.926243	0.799765	0.790907	0.733838	0.904908	0.628735	0.535279	0.05701	0.301076
TG 58:1; TG 16:0_24:0_18:1	[M+NH4]+	BEH C18, ESI(+)	TG	Norm. intensity	0.964347	1.06097	1.05954	0.96394	1.0122	0.987802	1.03588	1.05736	1.01858	1.11722	1.08319	1.03194	0.974131	1.05106	1.12951	1.07309	1.17236	1.08669	1.05125	0.947453	1.01889	1.04028	1.13698	1.14069	1.09487	1.05219	1.37536	1.14571	1.22212	1.03267	1.07912	1.06056	1.22971	1.05818	1.09069	1.38321	1.04662	1.08669	1.04576	1.12029	1.0849	0.0627928	0.051877	0.20284	0.0251436
TG 58:2; TG 16:0_18:1_24:1	[M+NH4]+	BEH C18, ESI(+)	TG	Norm. intensity	1.06742	0.960858	1.00037	0.999625	1.00707	0.996019	0.884957	0.940188	0.915187	0.867435	1.02923	1.00412	1.07401	0.865886	1.01771	1.01824	1.02841	0.956433	1.00814	0.943912	0.991361	0.952579	1.07615	0.842062	1.01393	0.953224	0.966142	0.898336	0.968506	1.09406	0.983246	0.91618	1.01379	0.935087	1.05074	1.08094	0.927687	1.01771	0.97197	0.967324	0.99852	0.0552261	0.728021	0.323889	0.470081
TG 58:3; TG 16:0_24:1_18:2	[M+NH4]+	BEH C18, ESI(+)	TG	Norm. intensity	0.956772	0.878423	0.995574	1.18694	1.00443	1.21055	0.894479	0.99419	0.724814	1.34019	0.767845	1.24362	0.909282	0.883906	1.14185	0.721379	0.944662	1.02035	1.08934	0.860945	0.989335	1.18103	0.771444	1.25249	0.849264	1.11744	1.06085	1.04525	0.948303	1.12568	0.961562	0.778369	0.938245	0.849974	0.9006	1.00752	0.944335	0.944662	1.03933	1.05305	0.919423	0.708371	0.224806	0.877731	0.840501
TG 58:4; TG 18:1_22:1_18:2	[M+NH4]+	BEH C18, ESI(+)	TG	Norm. intensity	0.927033	1.22451	1.08513	0.914016	1.03767	0.962327	0.90594	1.0243	1.08686	0.910245	1.23976	0.978681	1.02623	1.22154	1.0368	1.22194	0.916183	1.26534	1.0367	0.984966	0.808103	1.1247	0.879198	0.788759	1.15774	0.885829	1.17226	0.793324	0.9612	1.02912	0.816194	0.97598	0.921875	0.934516	0.778646	1.43763	1.00149	1.22154	0.932082	0.995158	0.928196	0.99096	0.259449	0.254092	0.752972
TG 58:5; TG 18:0_18:1_22:4	[M+NH4]+	BEH C18, ESI(+)	TG	Norm. intensity	1.33906	0.975368	0.908138	0.984447	1.05175	1.01555	1.03868	1.05176	1.237	0.919984	0.970916	1.09223	1.03054	1.23185	0.866995	0.998971	1.19224	1.37963	1.04304	1.19866	0.974162	1.04834	0.828655	1.30712	0.902055	1.04618	1.12497	0.81147	1.10082	0.923815	1.02625	1.08585	1.26727	1.10745	0.79762	0.875614	1.04522	1.19224	1.04569	0.984997	1.05605	0.938435	0.484154	0.8252	0.464675
TG 58:6; TG 18:0_18:2_22:4	[M+NH4]+	BEH C18, ESI(+)	TG	Norm. intensity	1.07997	1.08278	0.91766	0.983919	1.01608	0.911604	0.93273	1.00435	0.892243	1.11832	1.07377	1.00468	1.06008	1.05425	1.09034	1.08836	1.11417	1.17002	1.09263	1.21438	1.06474	1.05771	1.0336	1.04126	1.22719	0.935161	1.09174	0.974626	1.05612	1.11514	1.00039	1.19322	1.13945	0.998075	1.02152	1.12271	1.00452	1.09034	1.06123	1.07393	1.07212	0.904423	0.019894	0.0648472	0.225113
TG 58:8; TG 18:1_18:2_22:5	[M+NH4]+	BEH C18, ESI(+)	TG	Norm. intensity	1.17587	0.642003	1.05892	1.02464	0.975359	0.829308	1.36666	1.18202	1.00104	1.6278	0.993239	0.921386	0.642817	1.76104	1.33684	0.746008	0.789087	0.888796	0.776659	1.0442	1.10406	1.20206	0.826264	0.949619	0.835605	0.839775	1.41666	1.21411	0.837628	1.28209	0.909647	1.22619	1.30517	1.25394	0.949077	0.797531	1.09153	0.888796	0.996909	1.02694	1.08763	0.118104	0.700236	0.754841	0.38643
TG 58:9; TG 18:1_18:2_22:6	[M+NH4]+	BEH C18, ESI(+)	TG	Norm. intensity	0.980439	1.01956	0.954385	1.12443	1.0197	0.904544	0.770465	0.961124	0.860262	1.02821	1.12594	1.02074	1.10258	0.998149	0.923608	0.834287	1.17834	1.05615	1.15013	1.0443	1.0719	0.8332	0.880586	0.955977	1.002	1.07349	1.02074	1.03598	0.929352	1.11997	0.966032	1.05933	0.862876	0.87853	0.847023	1.01325	0.990933	0.998149	1.00014	1.02836	0.922281	0.529277	0.805018	0.851171	0.477973
TG 60:1; TG 18:0_24:0_18:1	[M+NH4]+	BEH C18, ESI(+)	TG	Norm. intensity	0.869084	0.772812	1.07613	1.11904	0.959266	1.04073	1.02395	0.845143	0.532801	0.886974	0.844178	0.937814	0.857261	0.874415	0.940915	0.681444	1.06021	0.700051	1.11092	1.21196	1.0474	0.518536	1.122	0.831328	0.916881	0.984429	1.03273	1.02513	0.957642	0.900019	0.963845	1.16722	1.20539	1.02837	0.608605	1.48135	0.866059	0.874415	1.07916	0.971036	1.0978	0.173242	0.162628	0.994415	0.955173
TG 60:2; TG 24:0_18:1_18:1	[M+NH4]+	BEH C18, ESI(+)	TG	Norm. intensity	1.01644	0.947077	1.01422	0.965403	0.985783	1.046	0.955031	0.974779	0.975452	0.896585	1.0249	1.02192	0.919869	1.05641	1.05938	0.997721	1.10375	0.998186	1.13964	0.993	0.950964	1.01178	1.09975	1.10787	1.05496	0.966758	1.12625	1.01891	1.15567	0.964701	1.04193	0.86492	1.04563	0.938839	0.923632	1.24086	0.975115	1.05641	1.05576	1.03694	0.990383	0.409493	0.39826	0.140784	0.178547
TG 60:3; TG 24:0_18:1_18:2	[M+NH4]+	BEH C18, ESI(+)	TG	Norm. intensity	0.946414	1.02196	1.01435	0.95987	0.985649	1.07358	0.899822	0.937968	1.00227	0.850106	0.976961	0.960685	1.03694	0.88825	1.08299	1.00441	0.932302	0.945891	1.0123	0.895337	0.94972	0.926637	1.00387	0.936653	0.9178	0.974214	0.956843	0.931451	0.945904	0.306501	0.916281	0.924157	1.02674	0.980936	0.967321	1.2323	0.949327	0.945891	0.943187	0.938677	0.974129	0.0608426	0.610018	0.112622	0.167165
TG O-50:1; TG O-16:0_16:0_18:1	[M+NH4]+	BEH C18, ESI(+)	EtherTG	Norm. intensity	0.965936	0.980119	1.00729	1.01749	0.992709	1.04315	1.17357	1.0722	0.96267	1.09995	1.15522	0.9696	1.15643	1.05138	0.909981	1.10645	1.00136	1.09202	1.09763	1.0829	0.993497	1.04949	1.12263	1.01549	1.06831	1.22229	0.999897	1.02994	1.16177	1.14691	0.970395	0.945287	1.09055	1.09084	1.04589	0.994652	1.08608	1.05138	1.0662	1.10761	1.02027	0.0940061	0.196289	0.0290689	0.0181466
TG O-52:1; TG O-18:0_16:0_18:1	[M+NH4]+	BEH C18, ESI(+)	EtherTG	Norm. intensity	1.13775	0.768223	0.943109	1.08782	0.984226	1.01577	1.13678	1.09457	0.855226	1.15149	1.11689	1.21247	0.641818	0.743334	1.38058	1.15124	1.08338	0.606891	0.734132	1.09598	1.26702	1.04264	1.17964	0.838451	1.43689	0.885496	0.911369	1.06192	1.02338	1.16033	0.866204	1.04618	0.837006	0.93322	0.901322	0.773882	1.12684	1.08338	1.06931	1.04265	0.883763	0.18094	0.701314	0.716141	0.377128
TG O-52:2; TG O-18:0_16:0_18:2	[M+NH4]+	BEH C18, ESI(+)	EtherTG	Norm. intensity	1.028	0.965895	0.882044	1.07041	0.986587	1.01341	1.13729	1.00524	1.03321	0.993496	1.04855	0.81367	1.03471	1.10473	0.990394	0.911144	0.917357	0.977737	1.02335	1.03744	0.994906	0.972064	0.965159	0.930653	0.992291	1.13853	0.992734	1.00952	1.02833	1.15433	1.04738	0.916267	0.976283	0.984996	0.972782	1.04123	1.01923	0.977737	0.983485	1.01893	0.980639	0.786023	0.966512	0.904426	0.15517
TG O-54:1; TG O-18:0_18:0_18:1	[M+NH4]+	BEH C18, ESI(+)	EtherTG	Norm. intensity	0.993401	0.631579	0.971945	1.42947	1.0066	1.5021	1.01687	1.20121	1.16446	1.23026	1.50736	1.08709	0.720718	1.15744	1.12441	0.84087	0.978577	1.40789	1.0986	1.03755	1.31777	1.20685	1.41296	1.11596	1.46731	1.32928	1.11102	0.839375	0.795553	1.61003	0.942427	0.931439	0.968434	0.862261	0.793472	1.49631	1.18284	1.12441	1.16141	1.22015	0.936933	0.470217	0.765621	0.468346	0.599908
TG O-54:2; TG O-20:0_16:0_18:2	[M+NH4]+	BEH C18, ESI(+)	EtherTG	Norm. intensity	0.951868	1.11368	1.25615	0.870832	1.04813	0.748153	0.543531	0.911534	0.767177	1.10321	0.89326	1.25049	1.16658	0.708464	0.773391	1.2491	1.01679	0.458079	0.834006	0.505866	0.751504	1.12034	1.15728	0.477732	0.683244	1.11176	0.807582	0.424656	0.48288	0.901917	0.542466	0.415127	0.638686	0.304717	0.828299	0.80636	0.902397	0.773391	0.792755	0.745413	0.590576	0.50541	0.490403	0.203476	0.0693628
TG 50:2;O2; TG 16:0_16:0_18:2;O2	[M+NH4]+	BEH C18, ESI(+)	OxTG	Norm. intensity	1.06826	0.896314	0.912371	1.02461	0.975388	1.08877	1.00535	0.986377	0.954164	0.97262	0.887096	1.11266	0.935719	0.919542	0.859715	0.998548	1.0207	0.887609	0.973314	1.025	1.01467	1.18089	1.02114	0.98843	1.06845	1.00201	0.895374	0.973128	0.897576	0.846404	0.77221	0.712469	0.88685	0.841939	0.630788	0.837971	0.979499	0.919542	1.0179	0.935352	0.805091	0.862473	0.196677	0.396198	0.337545
TG 50:3;O2; TG 14:0_18:1_18:2;O2	[M+NH4]+	BEH C18, ESI(+)	OxTG	Norm. intensity	0.912736	1.01033	1.32615	0.989666	1.05972	0.799041	0.98244	1.01479	1.11417	0.957615	1.02973	0.990027	0.937967	0.857095	1.00146	1.28682	0.937979	0.925745	0.901654	1.01293	0.903309	0.663725	0.982722	0.894387	0.972786	0.891883	0.800866	0.827109	0.801243	0.861092	0.739438	0.602311	0.735761	0.498491	0.567428	0.628192	1.00241	0.937979	0.902482	0.8441	0.615252	0.984772	0.797459	0.191415	0.0689023
TG 50:4;O2; TG 14:0_18:2_18:2;O2	[M+NH4]+	BEH C18, ESI(+)	OxTG	Norm. intensity	1.04089	0.957851	1.04027	0.992197	1.0078	0.981194	1.03584	0.995271	0.975885	0.967631	1.02695	0.970047	0.887156	0.938588	0.927006	0.905421	1.04505	0.900741	0.994302	0.939948	0.998765	1.11364	0.962039	0.976651	0.838987	0.911628	1.003	0.901435	0.954958	0.987082	0.753108	0.806146	0.740789	0.847551	0.699405	0.789624	0.985578	0.927006	0.985477	0.933293	0.771366	0.665327	0.0282797	0.841303	0.0320261
TG 52:3;O; TG 16:0_18:1_18:2;O	[M+NH4]+	BEH C18, ESI(+)	OxTG	Norm. intensity	0.970002	0.91907	1.02006	1.01817	0.981826	1.04346	0.945992	0.975021	0.959461	1.05892	1.0138	0.89694	1.04815	1.00126	1.0105	0.964415	1.15854	0.992464	1.13935	1.05204	1.03432	1.02478	1.05155	0.981081	1.15827	1.31709	1.26411	1.15811	1.11205	1.24684	1.59077	1.56401	1.64388	1.76352	1.67472	1.66085	0.967241	1.00126	1.04294	1.20256	1.65237	0.572882	0.294566	0.0778963	0.000151666
TG 52:3;O2; TG 16:0_18:1_18:2;O2	[M+NH4]+	BEH C18, ESI(+)	OxTG	Norm. intensity	1.07778	0.928448	0.936145	1.01153	0.988474	1.08546	0.982738	1.01133	0.924945	1.07527	0.997713	1.07599	0.981717	0.995677	0.92011	1.11995	1.07203	0.977588	1.07424	1.04915	1.00546	1.19398	1.05724	0.995352	1.05785	1.01161	0.957125	0.92999	0.945327	0.934636	0.736485	0.700265	0.812082	0.790723	0.641582	0.76992	1.00452	0.995677	1.05319	0.951226	0.753202	0.857227	0.874371	0.17848	0.37725
TG 52:4;O; TG 16:0_18:2_18:2;O	[M+NH4]+	BEH C18, ESI(+)	OxTG	Norm. intensity	1.00477	0.928849	0.952332	1.09496	0.995228	1.04748	1.16805	1.07	1.05295	0.913258	1.0607	1.15504	1.05255	1.16218	1.07328	1.08842	0.994632	1.0207	1.11337	1.03142	1.16966	1.30953	1.11269	1.25281	1.43078	1.26469	1.1273	1.31261	1.39917	1.46471	1.49505	1.88936	2.13328	2.24919	2.1402	1.96379	1.06535	1.07328	1.14151	1.35589	2.04854	0.171535	0.105613	0.00771612	0.000176867
TG 52:4;O2; TG 16:0_18:2_18:2;O2	[M+NH4]+	BEH C18, ESI(+)	OxTG	Norm. intensity	0.983909	1.02744	0.975813	1.0772	1.01609	0.982437	1.13144	0.999539	0.886033	0.948342	1.01661	1.01527	1.19408	0.942267	0.966171	1.06255	1.15999	0.944744	1.02543	0.904715	0.967549	0.952197	1.02444	0.995211	0.952995	0.908406	0.907767	0.830111	0.926904	0.913675	0.657376	0.769645	0.733194	0.726223	0.683047	0.764068	1.0074	0.966171	0.98138	0.911041	0.729709	0.773025	0.491747	0.221361	0.00113346
TG 52:5;O2; TG 16:1_18:2_18:2;O2	[M+NH4]+	BEH C18, ESI(+)	OxTG	Norm. intensity	0.998329	0.882594	1.04129	1.00167	0.98097	1.05427	0.978098	1.03219	0.951455	1.08692	0.923912	1.22057	1.16246	0.995714	0.947611	1.02949	1.05875	1.10847	1.15056	0.98736	1.10558	1.04022	1.04437	1.02778	1.00593	0.907121	1.04778	0.956216	1.0089	1.04255	0.754163	0.811118	0.795134	0.815385	0.69745	0.818966	1.00515	1.02949	1.04229	1.00741	0.803126	0.462454	0.185145	0.084426	0.963405
TG 54:3;O; TG 18:0_18:1_18:2;O	[M+NH4]+	BEH C18, ESI(+)	OxTG	Norm. intensity	1.00647	0.993152	1.11233	0.930915	1.01072	0.993532	1.03762	0.929784	0.909958	0.860392	0.922206	0.91874	1.00333	1.07757	0.973632	1.07211	1.02409	0.965325	1.13807	1.07561	1.02379	1.01769	1.0011	1.03023	1.25556	1.12441	1.10885	1.13157	1.17782	1.18756	1.54181	1.48521	1.54015	1.54925	1.50145	1.7126	0.920473	1.02409	1.02701	1.15469	1.54098	0.0435542	0.718166	0.236905	0.00073917
TG 54:3;O2; TG 18:0_18:1_18:2;O2	[M+NH4]+	BEH C18, ESI(+)	OxTG	Norm. intensity	1.01286	1.0791	0.997323	0.92143	1.00268	0.96417	1.00314	1.00538	0.969408	1.06729	1.01512	0.971957	1.03382	1.01764	1.17272	0.96755	1.0068	0.996039	0.999988	1.03937	1.09247	1.02585	0.985724	1.10558	0.896815	0.915718	0.964028	0.895448	0.971338	0.871429	0.815417	0.75098	0.858651	0.760741	0.720867	0.785781	1.00426	1.0068	1.03261	0.906266	0.773261	0.73211	0.3447	0.152483	0.0171051
TG 54:4;O; TG 18:1_18:1_18:2;O	[M+NH4]+	BEH C18, ESI(+)	OxTG	Norm. intensity	1.00971	0.968356	1.01255	0.970546	0.99029	1.02616	0.981658	0.98035	0.955066	0.947842	0.980703	1.03648	1.00805	0.946608	0.95959	0.976584	1.06365	1.03941	1.20137	1.10952	1.11215	0.990534	1.06937	1.01695	1.2227	1.29826	1.26303	1.14608	1.20471	1.36452	1.65879	1.76244	1.76071	1.7363	1.69454	1.82835	0.980526	0.976584	1.08945	1.24286	1.74851	0.342781	0.900782	0.0228085	1.53252e-05
TG 54:4;O2; TG 18:1_18:1_18:2;O2	[M+NH4]+	BEH C18, ESI(+)	OxTG	Norm. intensity	1.02008	1.00482	0.96461	0.9912	0.995178	1.16093	0.952292	1.02548	1.02143	1.0565	1.08343	1.01374	1.01298	1.08903	0.969129	1.07587	1.0825	0.990012	0.996179	1.07964	1.06189	1.16841	1.07589	1.03736	0.973112	0.958537	1.01021	0.966849	0.922535	0.889239	0.766451	0.714702	0.816165	0.741478	0.627544	0.775158	1.02346	1.07587	1.06889	0.962693	0.753965	0.938509	0.707506	0.231245	0.0644116
TG 54:5;O; TG 18:1_18:2_18:2;O	[M+NH4]+	BEH C18, ESI(+)	OxTG	Norm. intensity	0.976879	0.899384	1.01882	1.05373	0.987203	1.0128	0.874234	0.937658	1.01938	0.896848	0.911881	0.985948	1.08132	0.943586	1.07702	1.01083	1.0407	1.05285	1.01162	1.02959	1.16396	1.00738	1.02441	0.841863	1.17031	1.25001	1.1683	1.06131	1.23586	1.17305	1.59062	1.54205	1.66069	1.6831	1.70767	1.9355	0.924769	1.0407	1.01802	1.17168	1.6719	0.115015	0.182992	0.654698	0.000331577
TG 54:5;O2; TG 18:1_18:2_18:2;O2	[M+NH4]+	BEH C18, ESI(+)	OxTG	Norm. intensity	0.983399	1.01086	0.902289	1.06002	0.989142	1.0341	1.02886	0.92937	0.769288	0.982062	0.82257	1.04407	1.13758	0.980162	0.878159	0.865399	1.048	0.934553	1.03528	0.933036	0.954308	1.00418	1.04759	0.973078	0.97708	0.914153	0.971564	1.01147	0.961172	0.991963	0.794608	0.937477	0.873562	0.819407	0.842515	0.80028	0.955716	0.934553	0.988629	0.974322	0.830961	0.215478	0.648028	0.855938	0.350684
TG 54:6;O2; TG 18:2_18:2_18:2;O2	[M+NH4]+	BEH C18, ESI(+)	OxTG	Norm. intensity	1.08901	0.973493	0.948812	0.997737	1.00226	1.07495	1.09393	1.11756	1.10576	1.09391	1.02166	1.27251	1.03152	1.02047	0.918146	1.12436	1.17347	1.18486	1.24777	0.981409	1.26486	1.15112	1.1968	1.06711	1.04366	1.04069	1.09048	0.96257	1.09085	1.12281	0.784586	0.972922	0.789707	0.887959	0.704862	0.895859	1.09985	1.12436	1.17396	1.06707	0.838833	0.0301338	0.232467	0.0212986	0.20364
1-Methyladenosine	[M+H]+	BEH Amide, ESI(+)	Polar	Norm. intensity	1.04403	1.00115	1.11941	0.998849	0.954748	0.987222	0.961438	1.13695	1.00782	1.00809	1.03731	1.10325	1.00476	1.05656	1.0217	1.06205	1.07845	1.11586	1.07474	0.987667	0.988857	1.00744	1.00667	1.06608	0.9614	1.00981	1.02527	1.01863	0.964604	1.02103	1.02701	1.10369	1.051	1.06908	1.02332	1.03371	1.0227	1.06205	1.00705	1.01422	1.04236	0.500826	0.202188	0.881114	0.522948
1-Methylhistidine	[M+H]+	BEH Amide, ESI(+)	Polar	Norm. intensity	1.0413	1.1086	1.11957	0.958701	0.758193	0.656111	0.958707	1.02363	0.922926	1.06901	1.17046	1.07578	0.897859	0.921918	1.11152	1.00338	0.600148	0.996683	0.742971	0.782858	1.01929	0.989657	0.979421	0.901271	1.05979	1.00405	0.908621	1.07046	1.08785	0.998887	0.826229	0.967405	1.03991	0.933389	0.962234	0.869249	1.04632	0.996683	0.940346	1.03192	0.947811	0.291561	0.865004	0.688372	0.351096
1-Methylnicotinamide	[M+H]+	BEH Amide, ESI(+)	Polar	Norm. intensity	1.00407	0.978333	0.994045	0.995927	1.00819	1.00555	1.04803	1.05393	0.990731	1.01767	1.01373	0.969432	1.03597	1.00099	1.01705	0.970025	0.996372	0.985546	1.00398	1.00003	1.0085	1.01999	0.96864	1.02132	0.972043	1.00976	1.02967	0.969763	0.959951	1.02151	0.981158	1.00658	0.99102	1.00409	0.989819	0.993117	1.0157	0.996372	1.00624	0.990901	0.992069	0.230033	0.759203	0.517538	0.770954
1-Methyluric acid	[M-H]-	BEH Amide, ESI(–)	Polar	Norm. intensity	1.04985	0.99675	1.02601	1.00325	0.989225	0.951576	0.964373	1.0189	0.944229	0.980322	1.00813	1.00638	0.999785	0.994408	0.988125	1.02853	0.943298	1.0123	1.02372	0.973726	0.94027	1.02699	0.999829	0.965124	0.976626	1.03389	0.983746	1.00338	0.997049	1.00628	0.979992	0.970748	0.986084	0.944831	0.990156	0.973363	0.99335	0.994408	0.986778	1.00021	0.976678	0.405276	0.652584	0.476687	0.872919
2-Hydroxybutyric acid	[M-H]-	HSS T3, ESI(–)	Polar	Norm. intensity	1.01706	1.0087	1.034	0.9913	0.962373	0.977059	1.01713	1.01322	0.977335	1.03089	1.0154	0.974338	0.969398	0.98232	1.01102	1.03577	0.913385	0.982029	1.00624	0.990331	0.989176	0.998875	0.995024	0.969017	0.993561	1.06078	1.03883	0.989383	1.02578	0.99429	1.04893	0.985682	1.02645	1.00646	1.05949	1.03068	1.01431	0.98232	0.992678	1.01003	1.02856	0.670868	0.441964	0.57426	0.274029
3-Hydroxybutyric acid	[M-H]-	HSS T3, ESI(–)	Polar	Norm. intensity	0.990098	0.994392	1.01471	1.01035	1.00561	0.936733	1.04539	1.05593	0.995922	1.02478	1.06493	0.982165	1.00553	0.983225	0.993467	1.02027	0.901935	0.99492	0.978429	0.971327	1.00555	1.00113	1.03825	1.04574	1.02442	1.03164	1.07756	0.988724	1.05822	0.977906	1.03625	0.973844	1.06595	1.06116	1.03924	1.04095	1.03508	0.993467	1.00334	1.02803	1.0401	0.0716223	0.680804	0.406709	0.10963
3-Hydroxyisobutyric acid	[M-H]-	HSS T3, ESI(–)	Polar	Norm. intensity	1.03076	1.02596	1.02685	0.973539	0.97404	0.914526	1.01814	1.01098	0.995845	1.02904	1.00813	1.02124	0.969334	0.968361	1.02123	0.999895	0.883175	0.96817	0.970635	0.96397	1.03891	1.01153	1.00123	0.994824	0.993272	1.0316	1.05568	1.01487	0.994656	0.998825	1.02864	0.922179	1.04776	1.06518	1.03612	0.996711	1.01456	0.968361	0.998025	1.00685	1.03238	0.262354	0.419396	0.792432	0.288522
3-Indoxylsulfate	[M-H]-	HSS T3, ESI(–)	Polar	Norm. intensity	0.992765	1.00724	1.06068	0.957896	1.00876	0.984258	1.02373	1.03672	1.01391	1.02064	0.999104	0.925182	0.96194	0.973393	1.01533	0.980901	0.937494	0.971304	0.954964	0.987969	0.983648	0.996629	0.973527	0.918188	0.947026	1.02689	1.04968	0.981488	1.04463	0.95936	1.01747	0.903222	1.0086	1.02251	1.01448	0.997365	1.01727	0.973393	0.978587	1.00419	1.01154	0.95377	0.132339	0.102808	0.985809
3-Methyl-2-oxovaleric acid	[M-H]-	HSS T3, ESI(–)	Polar	Norm. intensity	0.98419	1.0177	0.998282	1.00172	0.903934	1.00663	0.942572	1.00131	0.961845	0.974317	0.945781	1.00695	0.981432	0.973863	0.989579	0.997582	0.923474	0.977248	0.986116	0.965652	0.991299	0.953489	0.992691	0.907022	0.987588	1.06204	1.04549	0.968512	1.06501	1.00248	1.11571	1.02079	1.09074	1.06815	1.13438	1.0543	0.968081	0.977248	0.975884	1.02399	1.07945	0.526836	0.576203	0.390396	0.156723
3-Methylhistidine	[M+H]+	BEH Amide, ESI(+)	Polar	Norm. intensity	1.03405	1.08079	1.07896	0.965948	0.921764	0.770511	1.03861	1.1622	0.933913	1.0937	1.21427	1.04503	1.01517	0.972887	1.08411	0.984451	0.711072	1.06964	0.818397	0.842617	0.981231	0.999604	1.06773	1.09264	1.04671	1.02798	1.02423	1.09688	1.15466	1.11321	0.95469	1.0884	1.13465	1.12807	1.01832	1.04839	1.06936	0.984451	0.990417	1.07179	1.06839	0.124074	0.974094	0.903963	0.0830055
4-Hydroxyphenyllactic acid	[M-H]-	BEH Amide, ESI(–)	Polar	Norm. intensity	1.02391	0.890423	1.07262	0.976088	0.928992	1.03239	1.0533	0.912845	0.924566	0.941503	1.06802	1.08148	0.991501	0.993555	0.941936	1.0209	0.946305	1.06713	0.995139	0.991028	1.03444	0.964077	0.986309	0.915329	1.01062	0.998027	1.00049	1.05394	1.02071	1.08495	1.01295	1.04391	0.978075	0.963251	0.954985	0.964846	0.997399	0.993555	0.988669	1.01567	0.97146	0.826995	0.859952	0.84818	0.223191
4-Pyridoxic acid	[M+H]+	BEH Amide, ESI(+)	Polar	Norm. intensity	0.905929	1.0279	1.00744	0.943202	0.992557	1.04988	1.01764	1.04333	0.965284	0.925325	1.09401	0.979833	1.02812	1.00841	1.09771	0.951948	1.01179	0.952489	1.09066	0.946592	0.931354	0.912827	0.981281	1.08157	0.966482	1.03252	1.02496	1.03508	0.966873	1.01285	1.06413	1.06318	1.02542	1.04976	0.970984	1.07549	0.998735	1.00841	0.963937	1.0189	1.05647	0.629612	0.524529	0.941502	0.482699
5'-S-Methyl-5'-thioadenosine	[M+H]+	BEH Amide, ESI(+)	Polar	Norm. intensity	1.19674	1.03855	0.851608	1.45414	0.959408	0.961447	0.949695	0.597859	0.792853	0.847316	0.947817	0.358007	1.18633	1.19517	1.30352	1.32648	1.22695	0.932579	1.65562	1.45558	1.50372	1.63411	1.32799	1.4602	3.02814	3.26767	2.5346	3.03431	2.35865	3.22856	4.15148	4.2626	3.31945	4.1459	4.03708	3.7697	0.820084	1.22695	1.48196	3.03123	4.09149	0.0297091	0.289559	0.00178704	1.15959e-06
Acetylthreonine	[M-H]-	BEH Amide, ESI(–)	Polar	Norm. intensity	1.14571	1.07282	1.09823	0.92718	0.904222	0.813734	0.879358	1.21353	0.954327	1.00513	0.948916	1.21391	0.983746	0.97598	1.01747	1.06372	0.874793	0.940168	1.38826	0.881888	0.963765	0.76087	0.993945	0.958303	1.08779	1.01546	0.768893	1.05948	0.997013	1.08484	1.0568	1.09046	1.0541	0.892305	1.0429	1.16177	0.979727	0.97598	0.961034	1.03747	1.05545	0.605542	0.772469	0.981025	0.907821
Aconitic acid, cis-	[M-H]-	HSS T3, ESI(–)	Polar	Norm. intensity	1.0342	1.28797	1.20831	0.96446	0.905485	0.965805	1.15119	1.11696	1.09541	1.26591	1.34291	1.08896	1.28788	1.07613	1.21124	1.05342	0.759259	1.06884	0.950022	0.795636	0.932387	0.857092	0.928501	0.793185	1.38553	1.21166	1.53179	1.4891	1.06026	1.33535	1.03817	0.994889	1.25754	0.969302	1.24406	1.56368	1.13408	1.06884	0.892796	1.36044	1.14111	0.15549	0.879117	0.0226444	0.0163163
Adenosine	[M+H]+	BEH Amide, ESI(+)	Polar	Norm. intensity	0.952744	0.987008	0.946238	1.01299	1.17301	1.12677	1.01474	1.09277	0.885313	1.0275	1.11118	1.13241	1.08842	1.04104	1.03154	0.998588	1.12043	0.966233	1.08916	1.10784	1.14469	1.10497	0.983572	1.34151	1.20663	1.1871	1.18027	1.3721	1.00595	1.33215	1.31703	1.28888	1.07003	1.27352	1.4629	1.43807	1.06014	1.03154	1.1064	1.19686	1.30296	0.84325	0.864081	0.152462	0.0201838
Ala-Ala	[M-H]-	BEH Amide, ESI(–)	Polar	Norm. intensity	1.37471	1.082	1.03778	0.603272	0.962216	0.797256	0.962187	1.1366	1.01053	1.15623	1.18092	1.20725	1.03269	1.06649	1.18706	0.897073	1.04679	1.16883	1.17126	0.758199	1.14631	1.23766	0.967012	1.02542	1.20265	1.13522	1.01128	1.27331	1.16593	1.35668	0.936647	1.12411	1.00429	1.02249	1.10646	1.13686	1.14641	1.06649	1.08586	1.18429	1.06447	0.273735	0.452588	0.574133	0.0981601
Ala-Ile	[M-H]-	HSS T3, ESI(–)	Polar	Norm. intensity	1.1245	1.12488	1.02827	0.885914	0.971734	0.904821	1.19018	1.21793	1.01052	1.0584	1.18506	0.933669	0.889249	0.970501	1.05793	0.963366	0.986174	0.955785	1.05557	0.981581	1.03431	1.05702	0.989792	1.05167	0.94232	1.22227	1.13595	0.93672	1.25518	1.04475	1.03799	1.11201	1.07888	1.18858	1.09908	1.1083	1.12173	0.970501	1.04299	1.09035	1.10369	0.17574	0.468757	0.639779	0.266609
Alanine	[M+H]+	BEH Amide, ESI(+)	Polar	Norm. intensity	0.995354	0.980903	1.03113	1.00465	1.01532	0.862011	1.08293	1.11276	0.994274	1.03374	1.08318	0.995979	0.956925	0.963988	0.97891	1.01228	0.854089	1.01773	0.925833	0.993704	1.0643	1.0041	0.998264	1.06883	1.01297	0.948795	1.05856	1.11045	1.01494	0.996429	0.941843	0.992593	1.02743	0.987463	1.01904	0.97421	1.05834	0.97891	1.00118	1.01395	0.990028	0.0577342	0.623819	0.421395	0.238618
alpha-Hydroxyglutaric acid	[M-H]-	HSS T3, ESI(–)	Polar	Norm. intensity	1.06469	1.07724	1.112	0.935311	0.86591	0.697949	1.044	1.14591	1.00966	1.10108	1.17826	1.0362	0.938687	0.927593	1.16915	0.962598	0.63055	0.936983	0.834562	0.757991	0.945538	1.03305	0.886509	1.04074	1.2022	1.14453	1.29544	1.22285	0.963101	1.20219	0.966255	1.05991	1.08823	1.16962	1.22912	1.17511	1.07254	0.936983	0.916024	1.20219	1.12893	0.101041	0.75034	0.604009	0.0232926
alpha-Ketoglutaric acid	[M-H]-	HSS T3, ESI(–)	Polar	Norm. intensity	1.04614	1.07776	0.953856	0.69059	1.20956	0.431508	0.491451	1.23667	1.22283	1.24021	0.986684	1.19089	0.407933	0.706376	0.730096	1.13143	0.310496	0.951925	0	1.19934	0.913465	1.30852	1.1604	0.780223	1.47612	0.778453	1.35213	1.28624	1.60438	1.78581	1.64356	2.11868	1.99453	2.39924	2.06324	2.38846	1.20686	0.730096	1.03693	1.41413	2.09096	0.364825	0.286665	0.973036	0.0260674
Arginine	[M+H]+	BEH Amide, ESI(+)	Polar	Norm. intensity	0.997441	1.00256	1.03781	1.01285	0.977172	0.941785	0.98327	1.01942	0.904759	0.973423	1.07466	1.00369	0.97794	0.986474	1.00566	0.987584	0.909082	1.0521	0.942009	0.898407	0.956452	1.00243	0.996446	0.983992	1.0011	1.06049	0.961798	1.05319	1.00174	1.04859	0.921421	1.03004	0.940965	0.970755	1.016	1.08503	0.993481	0.987584	0.970222	1.02517	0.993378	0.949263	0.722553	0.16135	0.236357
Asn-Leu	[M-H]-	HSS T3, ESI(–)	Polar	Norm. intensity	1.07958	1.02733	1.06708	0.918864	0.972669	0.80996	0.958067	1.06318	0.945356	0.993805	1.04999	0.964718	0.90877	0.972187	1.04483	1.05288	0.863292	0.991168	0.957135	0.897451	0.954929	1.09463	1.02268	0.975181	0.975731	1.04175	1.09876	1.0075	1.10635	1.01134	0.98362	0.896797	1.00405	1.06673	1.09691	0.964015	0.979261	0.991168	0.966158	1.02654	0.993836	0.728394	0.894282	0.931444	0.223637
Asn-Phe	[M-H]-	HSS T3, ESI(–)	Polar	Norm. intensity	1.05541	0.982097	1.04773	0.985244	1.01431	0.985687	1.00333	1.04157	0.991937	0.997053	1.11034	1.06045	1.03255	1.01671	1.09424	1.01154	0.887538	1.05769	1.06053	0.989384	1.04013	0.929356	0.958096	1.01846	1.10038	1.13678	1.1345	1.06657	1.07707	1.01184	1.01303	1.04472	1.03292	1.08665	1.09259	1.04935	1.02245	1.01671	1.00392	1.08873	1.04703	0.357481	0.878584	0.622495	0.00885292
Asparagine	[M+H]+	BEH Amide, ESI(+)	Polar	Norm. intensity	1.04931	1.02531	0.994995	1.00501	0.868891	0.80619	0.963237	1.06931	0.985851	1.04421	1.09647	0.977759	0.972177	0.960556	1.05733	1.01096	0.760786	1.00152	0.950409	0.884033	0.983047	1.0248	0.9684	1.04869	0.990984	1.00163	0.982646	1.11885	1.00656	1.02985	0.903081	0.937741	1.00224	1.01101	1.05544	1.04759	1.01503	1.00152	0.975723	1.00409	1.00662	0.187597	0.96955	0.701316	0.186375
Aspartic acid	[M+H]+	BEH Amide, ESI(+)	Polar	Norm. intensity	1.02233	1.08992	1.11535	0.977672	0.915928	0.738149	0.965743	1.16812	1.02311	1.02828	1.12471	1.03452	0.885808	0.97246	1.11752	1.02923	0.859138	0.970606	0.770655	0.790411	1.04508	0.918002	1.00042	0.999198	0.996258	0.964937	0.950698	1.06959	1.10067	1.10576	0.782227	0.916072	1.02802	0.983698	0.976912	0.968904	1.0314	0.97246	0.9586	1.03292	0.972908	0.234379	0.953237	0.46445	0.404352
Betaine	[M]+	BEH Amide, ESI(+)	Polar	Norm. intensity	0.994339	0.96518	1.02439	0.963743	1.00566	1.0171	0.993069	1.04119	0.951451	0.996509	1.04193	1.00317	1.01702	1.00818	0.996045	0.984627	1.01296	1.03025	1.00172	1.00791	1.02096	1.04004	0.989864	1.04801	1.00051	1.00984	0.983415	1.03583	0.989711	1.00413	1.07532	1.04187	0.984304	1.02173	1.02527	1.02626	0.999838	1.00818	1.01444	1.00232	1.02577	0.597814	0.315663	0.131376	0.510044
Caffeine (drug)	[M+H]+	BEH Amide, ESI(+)	Drug/Drug metabolite	Norm. intensity	0.960747	1.00287	0.932682	1.00294	1.04787	0.997135	0.99183	1.1011	0.968239	0.984129	1.02023	1.02008	1.01663	0.988036	0.985229	0.95305	0.957098	1.02818	1.05297	0.975673	0.927808	0.96594	0.880994	0.988763	0.927319	0.932251	1.11733	0.96264	0.952655	0.961472	0.982567	1.12075	0.925294	0.965217	0.933655	1.04438	1.00596	0.985229	0.970806	0.957064	0.973892	0.371328	0.898431	0.397994	0.659003
Carnitine	[M+H]+	BEH Amide, ESI(+)	Polar	Norm. intensity	1.0265	1.02706	1.01883	0.963095	0.981175	0.901276	0.990782	1.06555	1.01684	1.04694	1.03528	1.05872	1.00976	0.989847	1.03948	1.00969	0.907746	0.982564	0.998405	0.979773	1.02685	1.0438	1.044	1.07529	1.10882	1.11309	1.0641	1.14442	1.10364	1.11013	1.16513	1.10671	1.09425	1.1245	1.17104	1.14317	1.04111	0.989847	1.03532	1.10947	1.13384	0.0586018	0.899391	0.120194	0.000329508
Cholic acid	[M-H]-	BEH Amide, ESI(–)	Polar	Norm. intensity	0.995127	0.910271	1.45417	1.00487	1.23384	0.865157	1.08553	0.956321	1.06587	0.983599	0.858631	0.920169	0.871879	0.922605	1.06813	0.883886	0.952319	0.836814	0.865788	1.1706	1.01236	1.11126	0.830549	1.19882	0.919342	0.827417	1.05638	0.901745	1.27767	0.878404	1.10391	0.930501	0.965522	1.42445	1.14309	1.05593	0.96996	0.922605	1.06181	0.910543	1.07992	0.337298	0.143661	0.690847	0.39871
Choline	[M]+	BEH Amide, ESI(+)	Polar	Norm. intensity	0.98682	0.988832	1.00106	0.998941	1.01922	1.0095	1.01769	1.07355	0.992777	1.01241	1.00814	0.995053	0.999837	0.998983	1.03257	0.98173	0.994461	0.986314	1.00672	0.99086	1.01584	1.02658	1.00744	1.01426	0.979512	0.964508	1.04083	0.980931	0.982849	0.9994	1.02205	1.00683	1.01105	0.996576	0.965675	1.00472	1.01027	0.994461	1.01085	0.98189	1.00578	0.252282	0.848134	0.20174	0.451633
Citric acid	[M-H]-	HSS T3, ESI(–)	Polar	Norm. intensity	1.04264	1.10077	1.29675	0.957359	0.900124	0.841822	0.970552	1.17643	1.10269	0.987978	1.23909	1.07055	0.926576	0.907434	1.12632	0.84993	0.726767	0.907581	0.816849	0.783722	0.976284	0.907663	0.878513	0.915896	1.12541	1.06223	1.12673	1.32821	0.9275	1.07495	0.818713	0.960358	0.977266	1.01169	1.13988	1.17753	1.08662	0.907434	0.893088	1.10018	0.994477	0.411275	0.203978	0.0764922	0.346793
Citrulline	[M+H]+	BEH Amide, ESI(+)	Polar	Norm. intensity	1.04281	1.14522	1.14242	0.957186	0.740809	0.603176	0.974334	1.05775	0.79069	1.03978	1.26553	1.09842	0.913965	0.91381	1.02878	0.964901	0.658898	1.00251	0.707509	0.716265	0.893685	0.955954	0.971901	0.899817	1.13189	1.02286	0.852014	1.14374	1.13278	1.24429	0.763536	1.02447	0.951686	0.948103	1.07724	0.95023	1.04876	0.964901	0.896751	1.13234	0.950958	0.391787	0.819426	0.447416	0.190079
CMPF	[M-H]-	HSS T3, ESI(–)	Polar	Norm. intensity	1.07233	1.08964	1.03337	0.966632	0.916757	0.88295	1.00892	1.00578	0.962512	1.00889	1.0724	1.01906	0.949987	0.975205	1.07474	1.03806	0.856472	0.956763	0.933495	0.946206	0.952337	1.03112	0.989054	1.06667	1.10268	1.10587	1.18527	1.08651	1.0739	1.11023	1.01492	1.02086	1.072	1.11082	1.07152	1.12798	1.00891	0.975205	0.970695	1.10427	1.07176	0.617285	0.700394	0.864688	0.0116969
Cotinine (metabolite of nicotine - drug)	[M+H]+	BEH Amide, ESI(+)	Drug/Drug metabolite	Norm. intensity	0.986172	0.940681	0.999996	1	1.04948	1.03048	0.971918	1.0033	0.892536	0.938311	0.986807	0.989337	1.08826	1.00589	0.977471	0.946579	1.00402	1.0131	1.00236	1.01862	0.956811	1.01605	1.0126	0.969224	1.03103	1.00845	0.989158	1.01869	0.937353	1.03445	1.03041	1.02269	0.964205	0.983828	0.962804	1.0281	0.979363	1.00402	1.00748	1.01357	1.00326	0.131881	0.85106	0.787649	0.925256
Creatine	[M+H]+	BEH Amide, ESI(+)	Polar	Norm. intensity	1.02654	0.993456	0.977883	1.03298	1.00654	0.977037	1.13877	1.13639	1.03127	1.1019	1.05473	1.06767	1.00221	0.988508	1.05181	1.01903	0.851613	1.01787	0.968474	0.985609	1.05256	1.05686	0.968452	1.0372	1.08795	1.06592	1.10612	1.09385	1.08993	1.05802	1.02029	1.09544	1.07867	1.04091	1.00101	1.09603	1.08479	1.01787	1.01141	1.08894	1.05979	0.00188579	0.656523	0.65324	5.82506e-05
Creatinine	[M+H]+	BEH Amide, ESI(+)	Polar	Norm. intensity	1.01207	0.999915	0.972896	1.0027	1.00008	0.986643	0.986131	1.01484	0.983238	0.978945	1.04625	0.991402	0.980956	0.992478	1.01676	0.980473	0.983502	1.0007	1.00123	1.01861	0.977602	0.992942	1.02926	0.985088	0.992816	0.97754	1.00863	0.978673	0.961565	1.00578	1.00432	0.996389	1.01063	0.99138	0.976212	1.03961	0.988767	0.992478	0.997086	0.985745	1.00035	0.720135	0.697765	0.619028	0.399358
Cysteinesulfinic acid	[M-H]-	BEH Amide, ESI(–)	Polar	Norm. intensity	1.00932	0.785954	1.08817	1.00141	0.876207	0.998594	0.795612	1.04384	0.968106	0.895393	1.19773	1.22962	1.19937	1.08085	1.01796	0.838807	1.20508	1.14303	1.11126	0.801654	0.802839	1.06214	0.851284	0.888995	1.0832	1.18981	1.21428	1.22344	0.934309	1.25473	2.1291	3.42029	2.07681	1.68685	2.06925	2.16452	1.00597	1.08085	0.870139	1.20204	2.10296	0.471055	0.123746	0.581273	0.0169599
Dimethylarginine	[M+H]+	BEH Amide, ESI(+)	Polar	Norm. intensity	1.0557	1.05666	1.10172	0.944303	0.805124	0.674205	0.879892	1.02422	0.954388	1.00929	1.24061	1.02305	0.927226	0.910732	1.16382	0.895684	0.638509	0.928422	0.768349	0.791818	0.990729	0.880517	0.986515	0.934153	1.07761	0.99313	0.963098	1.13029	1.13952	1.08012	0.895081	1.02062	1.09953	0.9636	1.10791	1.05312	1.01617	0.910732	0.907335	1.07887	1.03687	0.353658	0.771446	0.560907	0.12732
Disaccharide (1)	[M+Na]+	BEH Amide, ESI(+)	Polar	Norm. intensity	1.08418	1.1213	1.13915	0.897116	0.915825	0.890871	1.0596	1.01651	1.03946	0.993293	1.18142	1.62181	1.04475	1.02559	1.12804	1.17573	0.783838	0.995605	0.967655	0.964233	0.943567	1.08006	1.02179	1.11445	1.01687	1.00534	1.02507	1.20734	1.0702	1.18784	0.953288	1.00336	1.20836	1.2488	1.1935	1.12106	1.04953	1.02559	0.99472	1.04763	1.15728	0.216227	0.816996	0.900204	0.231565
Disaccharide (2)	[M+Na]+	BEH Amide, ESI(+)	Polar	Norm. intensity	0.990886	1.01208	1.13868	1.00911	0.822805	0.835734	0.949272	1.22398	0.820395	1.0241	1.10666	0.983533	0.879466	0.882448	0.964281	0.948942	0.589485	1.03006	0.845354	0.815239	0.670134	0.965363	1.00314	0.965285	0.891302	0.853264	0.883327	0.804803	0.786671	0.776216	0.694731	0.607584	0.781476	0.752267	0.724503	0.642506	1.00382	0.948942	0.90532	0.829033	0.709617	0.51997	0.307194	0.22948	0.0285039
Ergothioneine	[M+H]+	BEH Amide, ESI(+)	Polar	Norm. intensity	1.11454	1.37818	0.613164	0.921763	1.07824	0.866015	1.04563	0.971067	0.895376	0.964171	1.20542	1.37814	1.17335	1.116	1.13099	1.33517	0.92449	1.016	1.04173	1.14931	1.13878	1.35031	1.4893	1.39684	1.55108	1.1037	1.2581	1.49096	1.50822	1.16772	1.00831	1.2015	1.11862	1.09904	0.940511	1.10388	1.00835	1.116	1.24981	1.37453	1.10146	0.543272	0.339383	0.0642551	0.0239152
Ethyl sulfate	[M-H]-	HSS T3, ESI(–)	Polar	Norm. intensity	0.980661	0.94967	1.29331	1.01934	0.892005	1.20273	0.933369	1.04777	1.18973	1.00635	1.0758	0.989584	1.50087	1.19013	1.37266	1.02328	1.025	1.02887	1.03011	1.0769	1.07069	0.961718	1.09504	0.910678	1.11483	1.06519	1.0954	1.01644	1.00869	1.04964	1.03273	0.984964	1.04956	1.08035	1.07862	1.08768	1.02706	1.02887	1.0504	1.05742	1.06409	0.833461	0.233374	0.659406	0.9756
Fumaric acid	[M-H]-	HSS T3, ESI(–)	Polar	Norm. intensity	1.07479	1.24883	1.11394	0.925208	0.86709	0.75502	0.895841	1.00499	1.05173	1.06389	1.16031	1.08105	0.974851	0.972074	1.14817	1.04738	0.717296	0.972677	0.779802	0.854136	0.99032	0.967843	0.912961	0.990739	1.12705	1.17678	1.25097	1.2685	0.99421	1.17954	0.938333	1.04038	1.0014	1.02994	1.15757	1.05064	1.05781	0.972677	0.940402	1.17816	1.03516	0.592016	0.792534	0.341561	0.0730154
gamma-Butyrobetaine	[M]+	BEH Amide, ESI(+)	Polar	Norm. intensity	1.03034	0.993978	1.01781	1.00602	0.969607	0.875818	1.01224	0.975242	0.925751	1.01591	1.00288	1.00686	0.945132	0.979076	1.0622	0.994251	0.863205	1.03059	0.931105	0.922395	1.00325	1.02799	1.02773	1.00225	1.05282	1.07681	1.04521	1.01814	0.948462	0.970321	1.04021	1.02011	1.00267	1.01826	1.06026	1.01035	1.00487	0.994251	1.00275	1.03168	1.01918	0.784773	0.932313	0.908611	0.263675
gamma-Glutamylglutamic acid	[M-H]-	HSS T3, ESI(–)	Polar	Norm. intensity	0.94791	1.06615	1.22829	1.05209	0.840571	0.818652	0.887148	1.21549	1.17891	0.966707	1.21664	1.07663	0.88496	0.94932	1.19068	0.936581	0.739337	0.995041	0.861152	0.895025	1.08396	0.935837	1.01266	0.872811	1.11733	1.02077	1.11602	1.27514	0.927312	1.09996	0.797116	0.915208	0.922059	0.995606	1.12508	1.17626	1.12777	0.94932	0.915431	1.10799	0.958832	0.275161	0.633281	0.518094	0.231787
gamma-Glutamyltyrosine	[M-H]-	HSS T3, ESI(–)	Polar	Norm. intensity	1.0217	1.05676	1.10219	0.978304	0.909174	0.864791	1.03617	0.972611	0.977343	1.00393	1.05501	1.05431	0.957245	0.989977	1.02544	1.04645	0.89196	1.02878	0.915739	0.933422	0.977775	0.908726	0.961694	0.89506	1.0831	1.10443	1.0647	1.10803	1.02421	1.06381	0.87488	0.92369	1.03173	1.0765	1.03831	1.06148	1.02005	1.02544	0.92458	1.0739	1.03502	0.500652	0.979331	0.175895	0.0513504
Glu-Ala	[M-H]-	HSS T3, ESI(–)	Polar	Norm. intensity	0.560631	1.02634	0.585164	1.0735	0.973656	1.22459	0.358151	0.45143	0.994362	1.11074	1.43062	0.89835	0.732429	0.654321	1.06598	0.476509	0.420952	0.575734	0.491065	0.672498	0.502682	0.925343	0.754365	0.690334	1.01309	1.16069	1.12072	1.10015	0.582567	1.06776	0.7817	1.19192	0.365121	1.13486	0.883862	0.400246	0.946356	0.575734	0.681416	1.08395	0.832781	0.87062	0.113585	0.100267	0.494857
Glucose	[M+Na]+	BEH Amide, ESI(+)	Polar	Norm. intensity	0.976093	1.0672	0.999432	0.962672	1.04723	1.00057	1.03315	1.12182	1.12651	1.11648	1.00958	1.14275	1.05235	0.975676	1.00776	0.994459	0.874805	0.949006	0.934751	0.872336	0.969409	1.01995	0.965188	1.03281	0.475372	0.481195	0.578121	0.489283	0.530568	0.463458	0.272619	0.254965	0.2735	0.341501	0.271748	0.289145	1.11915	0.975676	0.967299	0.485239	0.273059	0.0146738	0.289265	0.168939	1.41822e-09
Glu-Gly	[M-H]-	HSS T3, ESI(–)	Polar	Norm. intensity	1.0326	1.09959	1.12993	0.967403	0.839269	0.744026	1.03577	1.20094	1.01767	1.06505	1.17878	1.04961	0.838606	0.909258	1.09224	0.920089	0.692229	1.00312	0.778237	0.853296	1.00344	0.975523	1.02076	0.971723	1.08298	1.05565	1.1936	1.22706	0.927674	1.02018	0.823581	1.00916	1.00381	1.01953	1.15366	1.14526	1.05733	0.920089	0.973623	1.06932	1.01435	0.108593	0.491865	0.643067	0.162011
Glutamic acid	[M+H]+	BEH Amide, ESI(+)	Polar	Norm. intensity	1.01843	1.08533	1.06039	0.981566	0.778981	0.647308	0.943121	1.05153	0.852554	1.03692	1.24231	1.08898	0.865403	0.869604	1.02353	0.936731	0.56673	0.955632	0.717409	0.728085	0.929518	0.974346	0.927899	0.897567	1.10375	1.04078	0.813131	1.06303	1.06529	1.14052	0.757507	0.995758	0.942373	0.922497	1.01352	0.962135	1.04423	0.936731	0.912733	1.06416	0.952254	0.260245	0.555753	0.45332	0.232619
Glutamine	[M+H]+	BEH Amide, ESI(+)	Polar	Norm. intensity	1.11162	1.00195	1.1138	0.998052	0.944145	0.854725	0.975896	1.09814	0.962651	1.00024	1.14419	1.09021	1.02475	0.976019	1.06477	0.975542	0.760373	1.05466	0.884794	0.869885	0.956173	1.02428	1.00323	1.0688	1.08679	1.09541	0.957727	1.12876	1.045	1.161	0.940411	1.05101	0.966152	0.985811	0.978862	1.07306	1.04522	0.976019	0.979702	1.0911	0.982337	0.437629	0.656925	0.501509	0.164003
Glutaric acid	[M-H]-	BEH Amide, ESI(–)	Polar	Norm. intensity	1.4516	1.00244	0.99756	0.96639	0.829588	1.11203	0.899172	1.10533	0.897873	1.26607	1.40396	0.724762	1.00542	0.93333	1.06015	1.15437	0.666692	0.780018	1.09524	0.510814	0.947201	0.582402	1.26157	1.46954	1.23841	0.93938	0.819479	0.816933	1.37009	1.50886	1.90753	0.856732	1.14844	1.02057	1.1758	1.53983	1.00225	0.93333	1.02122	1.0889	1.16212	0.940342	0.292733	0.651976	0.71718
Glycero-3-phosphocholine	[M+H]+	BEH Amide, ESI(+)	Polar	Norm. intensity	1.0076	1.04696	1.06846	0.992402	0.858924	0.719275	0.956369	1.0262	0.919368	1.06031	1.19414	1.07288	0.984363	0.975304	1.16991	1.01495	0.696079	1.01122	0.794883	0.83345	0.951068	0.934075	1.03272	0.98815	1.22935	1.06395	1.05507	1.278	1.16733	1.17027	1.12343	1.29782	1.17422	1.11989	1.24025	1.2696	1.04326	1.01122	0.942571	1.1688	1.20724	0.215959	0.758477	0.697117	0.00907748
Glycine	[M+H]+	BEH Amide, ESI(+)	Polar	Norm. intensity	1.11037	1.16225	1.05738	0.942622	0.840941	0.783563	0.964142	1.03898	0.927363	1.05251	1.11573	1.05788	0.963292	0.997258	1.19238	0.991077	0.774221	1.06532	0.898291	0.898914	0.983708	0.9331	1.04446	1.0473	1.04007	0.972078	0.922102	1.09606	1.04085	1.06888	0.872934	1.0106	1.00613	0.943793	0.982303	0.980598	1.04574	0.997258	0.958404	1.04046	0.98145	0.539439	0.866474	0.82734	0.56145
Gly-Glu	[M-H]-	BEH Amide, ESI(–)	Polar	Norm. intensity	1.21063	0.999487	1.13031	1.00051	0.854361	0.834259	0.958281	1.12175	1.07109	1.01566	1.38763	1.23226	1.09871	1.01056	1.18184	0.964499	0.765103	1.04265	0.81381	0.844948	1.00941	1.10847	0.906594	0.979153	1.17688	1.17625	1.03529	1.32871	1.23178	1.20503	0.864909	1.00462	0.980304	0.850362	1.29506	1.22806	1.09642	1.01056	0.942874	1.19095	0.992462	0.182532	0.947678	0.435952	0.0263089
Gly-Gly	[M-H]-	BEH Amide, ESI(–)	Polar	Norm. intensity	1.17791	1.03672	1.03527	0.964728	0.853391	0.841441	0.889254	1.09607	1.00796	1.07788	1.22456	1.06141	1.26172	1.08464	1.05937	0.930982	1.00122	1.1699	1.00776	0.807039	0.980109	0.842171	0.99756	0.901241	1.21646	1.30921	1.01702	1.09589	1.19336	1.42706	0.897967	1.4281	1.04373	1.22408	1.22537	1.28463	1.06964	1.05937	0.940675	1.20491	1.22472	0.302495	0.189566	0.34269	0.0175768
Gly-Leu	[M-H]-	HSS T3, ESI(–)	Polar	Norm. intensity	1.00119	1.13194	0.882181	1.08581	0.931284	0.998813	1.00958	1.05675	0.923021	1.13368	1.1459	1.00606	1.22616	1.12725	1.27877	0.908743	1.17607	1.04652	0.840011	1.1107	0.944454	1.1118	1.11313	1.08496	1.09142	1.23268	1.02651	1.01664	1.06761	1.15632	1.12314	1.00141	0.974594	0.969148	1.03354	1.21669	1.03316	1.12725	1.09783	1.07951	1.01748	0.447007	0.0962584	0.642089	0.0961078
Gly-Phe	[M-H]-	HSS T3, ESI(–)	Polar	Norm. intensity	0.999708	1.00029	1.06299	0.925918	1.00383	0.95696	1.07616	1.01569	0.974464	0.982069	1.04034	0.9668	0.963934	0.984264	1.08226	1.05164	0.855758	0.967732	0.927406	0.962667	0.951443	1.02092	0.980068	1.00577	1.06067	1.0422	1.03859	1.01366	1.08724	1.02724	1.0227	0.955736	1.08034	1.10941	1.05277	1.00639	0.998878	0.984264	0.971367	1.0404	1.03774	0.51151	0.848586	0.493271	0.0346117
Gly-Trp	[M-H]-	HSS T3, ESI(–)	Polar	Norm. intensity	1.35017	0.967169	1.24137	1.03283	0.804632	0.95321	0.838038	0.956451	1.1376	0.960268	1.13018	1.13943	0.996497	1.08361	1.10006	1.04026	1.27248	1.00873	1.00376	1.14021	1.10555	0.906263	0.950596	0.957288	0.964555	1.21272	0.906002	0.900146	1.25857	1.11716	1.15924	0.890893	0.949707	1.12693	1.11758	1.09583	1.04522	1.08361	0.980526	1.04086	1.1067	0.754659	0.788367	0.610625	0.987864
Gly-Tyr	[M-H]-	HSS T3, ESI(–)	Polar	Norm. intensity	1.08887	1.05756	1.13557	0.942439	0.925606	0.86008	1.0088	1.00867	1.03296	1.00549	1.09273	1.0655	1.06208	1.05345	1.10912	1.2176	0.909699	0.96876	1.1168	0.885871	0.93282	1.21773	0.954088	1.14288	0.957795	1.19318	1.14455	1.13279	1.09425	1.14958	1.18965	0.972841	1.15144	1.12028	1.06588	0.996227	1.02088	1.05345	1.03544	1.13867	1.09308	0.48021	0.424493	0.58234	0.0737627
Gly-Val	[M-H]-	BEH Amide, ESI(–)	Polar	Norm. intensity	0.994971	1.15637	1.09447	1.00503	0.993738	0.892036	0.784389	1.12264	0.992506	1.12773	1.12055	1.1196	1.05785	1.11304	1.28282	1.16299	0.996003	1.06553	1.11428	0.917799	1.18843	1.0784	1.20462	1.10498	1.06132	1.16572	0.987527	1.33153	1.07459	1.11756	1.07927	1.04328	1.12423	1.05371	1.07622	1.06673	1.12008	1.11304	1.10963	1.09607	1.07148	0.753509	0.134773	0.191728	0.131599
Guanidineacetic acid	[M+H]+	BEH Amide, ESI(+)	Polar	Norm. intensity	1.0348	1.10614	1.13411	0.965197	0.956878	0.964266	1.04821	1.02567	1.01634	1.13422	1.18648	1.17625	1.05179	1.03227	1.11196	1.02912	0.905305	1.06317	0.968501	1.01837	1.16211	1.03547	1.08976	1.03573	1.07346	1.06234	1.00904	1.03577	1.04755	1.00786	0.985172	0.986528	1.05226	0.982379	0.95918	0.974939	1.09121	1.03227	1.0356	1.04166	0.983776	0.143985	0.902015	0.567698	0.720061
Hippuric acid	[M-H]-	BEH Amide, ESI(–)	Polar	Norm. intensity	0.97544	1.00053	1.0823	1.00506	0.99947	0.983357	0.985296	1.00797	1.00059	1.03137	1.01468	1.01165	0.998853	1.01164	1.00755	1.07512	1.00598	0.970716	1.04548	1.03954	1.01016	1.01127	0.999806	1.01653	1.00483	1.02788	1.07733	1.01661	1.04101	1.01582	1.04079	0.99311	1.09673	1.06014	1.08931	0.997313	1.00981	1.00755	1.0139	1.02225	1.05047	0.958431	0.854587	0.476608	0.253472
His-Ala	[M+H]+	BEH Amide, ESI(+)	Polar	Norm. intensity	1.02394	1.02957	1.08372	0.97606	0.866747	0.724322	0.921038	0.991234	0.986606	0.997819	1.15643	1.02141	0.99833	1.00215	1.17331	1.02648	0.722333	1.09032	0.879177	0.884889	0.977892	0.937949	1.02696	0.994407	1.01739	1.0253	0.993188	1.11444	1.06507	1.10816	0.889824	1.02924	1.02991	0.974543	1.04299	1.01347	0.994527	1.02648	0.957921	1.04519	1.02135	0.349834	0.546992	0.993285	0.105344
His-Phe	[M+H]+	BEH Amide, ESI(+)	Polar	Norm. intensity	0.92801	0.976857	1.02314	0.928786	1.23393	1.0507	1.13258	1.25424	0.953716	1.02012	1.00149	1.05264	0.954954	0.996523	1.05002	1.12677	0.858599	0.992268	0.870438	1.04849	1.11018	1.03081	0.976615	1.07392	0.986056	1.09438	1.05669	1.17378	1.00127	0.983912	1.07495	0.96114	1.12734	1.00992	0.982339	1.01713	1.03638	0.996523	1.03965	1.02898	1.01352	0.49497	0.658626	0.931026	0.654067
Histidine	[M+H]+	BEH Amide, ESI(+)	Polar	Norm. intensity	1.01869	1.08622	1.1028	0.981313	0.876167	0.725225	0.965698	0.944888	1.07592	1.05869	1.10749	1.02486	0.997731	0.998588	1.21189	1.00378	0.781374	0.998159	0.878426	0.865282	1.01241	0.940458	1.04587	0.974313	0.945561	0.950771	0.992384	1.04458	1.08908	1.05979	0.834629	0.977742	1.01713	0.931844	0.998676	0.976561	1.04178	0.998588	0.957386	1.01848	0.977152	0.336535	0.686309	0.854822	0.459818
His-Trp	[M+H]+	BEH Amide, ESI(+)	Polar	Norm. intensity	0.949327	0.917918	1.00758	0.992424	1.14671	1.01129	1.07368	1.13458	1.01025	1.09178	1.01626	1.07905	0.997143	1.01471	1.09864	1.06188	0.913577	1.00232	0.948596	0.987455	1.01744	0.970874	0.965679	0.911971	1.01577	1.02326	1.04789	1.11265	1.03305	1.07698	1.08528	1.04668	1.00596	0.957974	0.976709	1.02106	1.07637	1.01471	0.968277	1.04047	1.01351	0.121589	0.803951	0.316253	0.211332
His-Val	[M+H]+	BEH Amide, ESI(+)	Polar	Norm. intensity	0.986954	1.01305	1.08378	1.04223	0.902574	0.805979	1.02663	1.04807	1.03175	1.02657	1.17456	1.03024	1.00221	1.02561	1.14048	1.11605	0.863041	1.00627	0.827825	0.893264	0.884458	0.967156	1.00021	1.007	1.078	1.01161	1.03493	1.13262	1.02878	1.04428	1.03459	1.08616	0.993895	0.999308	0.963153	1.01143	1.031	1.02561	0.93021	1.03961	1.00537	0.110453	0.379666	0.424111	0.0977096
Homoarginine	[M+H]+	BEH Amide, ESI(+)	Polar	Norm. intensity	1.013	1.10138	1.11166	0.987005	0.967011	0.787645	1.02105	1.10234	0.96234	1.07093	1.22659	1.06133	0.98245	0.967371	1.05361	0.998536	0.774502	1.02776	0.814569	0.889369	1.00589	0.977727	0.997942	1.00637	0.947415	1.04303	1.04779	1.07706	1.15899	1.09483	0.897148	1.04333	1.06738	1.02472	0.988312	0.966645	1.06613	0.998536	0.987834	1.06243	1.00652	0.215968	0.673955	0.445411	0.258376
Homocitrulline	[M+H]+	BEH Amide, ESI(+)	Polar	Norm. intensity	1.02701	1.09558	1.25413	0.97299	0.734743	0.665988	0.95016	1.06142	0.98938	1.08775	1.28105	1.13708	0.855418	0.939927	1.04193	1.13592	0.600258	1.06611	0.790855	0.749522	0.899942	0.936127	1.14931	0.939574	1.107	0.910884	0.959846	1.32679	1.11983	1.21167	0.953863	0.984832	0.917145	0.942765	1.04929	1.1449	1.07458	1.04193	0.918034	1.11341	0.969348	0.247275	0.880955	0.667386	0.211214
Hydroxycotinine, trans-3'- (metabolite of nicotine - drug)	[M+H]+	BEH Amide, ESI(+)	Drug/Drug metabolite	Norm. intensity	0.975755	0.998436	1.00156	0.976532	1.02636	1.01703	0.975665	1.03227	0.923629	0.976786	0.988961	0.964142	1.01204	0.986978	1.00059	0.939356	0.989003	0.993898	0.980533	0.963714	0.970608	0.929578	0.963074	1.01606	0.980346	0.993702	0.952886	0.968447	0.940889	1.01132	1.00061	1.00382	0.989956	0.999185	0.955989	0.954976	0.976226	0.989003	0.967161	0.974396	0.99457	0.209332	0.374682	0.0715202	0.0987675
Hypotaurine	[M-H]-	BEH Amide, ESI(–)	Polar	Norm. intensity	1.35214	1.01255	0.99825	1.00175	0.933012	0.952202	1.11547	1.24185	0.986585	1.11922	1.14143	0.866308	1.02054	0.947209	1.14039	0.874075	0.756914	0.944122	0.92782	0.907377	1.00329	0.846833	1.02501	0.967637	0.786446	0.809164	0.62712	0.776175	0.739032	0.966499	0.775208	0.730113	0.728505	0.714891	0.546503	0.611528	1.11735	0.944122	0.947728	0.78131	0.721698	0.66745	0.279651	0.19627	0.00781887
Hypoxanthine	[M+H]+	BEH Amide, ESI(+)	Polar	Norm. intensity	0.99974	0.999023	1.00026	0.99316	1.03514	1.01787	0.984303	0.995708	0.94312	1.04471	1.03043	1.07279	1.033	1.03045	1.0438	0.974841	1.05481	1.04582	1.0222	1.02121	1.02933	1.03396	1.05015	1.087	1.05857	1.0553	1.05847	1.02422	0.956343	1.06479	1.06715	1.06617	1.0337	1.00895	1.01055	1.08867	1.01307	1.0438	1.03164	1.05689	1.04993	0.834637	0.117417	0.0209617	0.145704
Ile-Arg	[M+H]+	BEH Amide, ESI(+)	Polar	Norm. intensity	1.05937	1.05931	1.08326	0.940694	0.828774	0.731139	0.831951	1.0312	0.876263	0.919077	1.09401	1.02381	0.908269	0.880473	0.918551	0.8821	0.778734	0.91471	0.859122	0.824866	0.914266	0.876554	0.95821	0.823462	0.965641	0.883051	0.833982	1.03734	1.14815	0.852876	0.924771	0.889037	0.997758	0.839008	0.956066	0.855984	0.971445	0.8821	0.867838	0.924346	0.906904	0.86821	0.290974	0.263706	0.968931
Indole-3-lactic acid	[M-H]-	HSS T3, ESI(–)	Polar	Norm. intensity	0.972478	0.991687	1.00217	0.997831	1.02562	1.0221	1.02003	0.995757	1.0133	1.00118	1.05427	0.968805	1.01974	0.993214	1.00757	1.00267	0.971454	0.964627	1.035	1.01336	0.961888	1.032	0.947649	0.981318	1.03502	1.05423	1.07541	0.998044	1.05219	0.95638	1.08194	0.975914	1.0373	1.10658	1.04331	1.05416	1.00724	0.993214	0.997339	1.04361	1.04873	0.635585	0.478166	0.700468	0.205619
Inosine 5'-monophosphate	[M-H]-	HSS T3, ESI(–)	Polar	Norm. intensity	1.38666	1.52472	0.883583	1.11642	0.794388	0.805629	1.45089	1.34028	1.06764	1.35195	0.855611	0.870026	1.151	1.10621	0.873072	1.09123	1.16781	1.24796	1.23268	0.26943	1.04777	1.06978	0.683785	1.12298	1.20776	1.32681	1.25924	0.908167	0.891005	1.24315	0.925499	1.32621	0.668812	1.09342	1.16142	1.37362	1.20396	1.10621	1.05878	1.22545	1.12742	0.678796	0.881933	0.376195	0.724478
Inosine	[M-H]-	BEH Amide, ESI(–)	Polar	Norm. intensity	0.967801	1.0322	1.05893	1.05039	0.966515	0.801873	0.930344	0.969873	0.904592	0.940763	1.07113	1.06423	0.816169	0.973389	1.06745	0.987815	0.956901	1.03861	0.918043	0.970526	1.03041	1.13415	0.792681	1.0194	0.949686	0.966458	0.887936	0.868171	1.02805	0.822885	0.983267	0.812868	0.964116	0.896264	0.918351	0.90559	0.955318	0.987815	0.994963	0.918811	0.91197	0.991415	0.908761	0.973583	0.261129
Isoleucine	[M+H]+	BEH Amide, ESI(+)	Polar	Norm. intensity	1.00062	0.996781	1.03557	0.999376	1.00089	0.947206	0.998743	1.01796	0.902198	0.946707	1.03486	1.02517	0.96763	0.971803	1.02242	0.931034	0.941282	0.996651	0.942066	0.978322	0.99892	0.98308	1.01771	1.03351	0.950465	0.930999	0.903969	0.949343	0.933815	1.00595	0.982901	0.955573	0.982328	0.960356	0.992116	0.855828	1.00835	0.971803	0.991	0.941579	0.971342	0.714403	0.197545	0.803498	0.0179823
Lactic acid	[M-H]-	HSS T3, ESI(–)	Polar	Norm. intensity	1.01315	1.00015	1.03554	0.999852	0.984879	0.993442	1.04974	1.04461	1.02991	0.993477	1.06528	1.02531	0.964694	1.00192	1.05598	1.03187	0.965086	0.991981	1.03157	1.01591	1.02074	1.03912	1.04697	1.01147	1.0307	1.04209	1.06611	1.01599	1.03372	0.989416	1.04989	1.01498	1.02796	1.04171	1.04091	1.06169	1.03726	1.00192	1.02616	1.03221	1.04131	0.0357197	0.87937	0.031094	0.0770603
Leucine	[M+H]+	BEH Amide, ESI(+)	Polar	Norm. intensity	1.05576	0.963148	1.01747	1.08085	0.982531	0.943812	1.04275	1.11756	0.967276	1.06968	1.07305	0.96407	1.03618	1.03198	1.03118	1.0451	0.998103	1.04935	0.97842	0.996792	0.974552	1.00891	0.992165	1.05067	1.0115	1.04318	0.981443	0.972938	0.966498	1.01329	0.978045	1.00114	0.971248	0.990265	0.994322	1.04	1.05622	1.03198	0.994478	0.99647	0.992294	0.363682	0.310934	0.782237	0.723207
Leu-Gln	[M-H]-	BEH Amide, ESI(–)	Polar	Norm. intensity	1.21456	0.988508	1.19854	1.01149	0.87439	0.899099	0.848165	1.06305	0.951275	1.06118	1.15757	1.1653	1.29605	1.10717	1.21274	0.996134	0.905633	1.12529	1.18178	0.960274	0.950132	0.953427	1.14482	1.09346	1.12452	0.993613	1.12596	1.15593	1.08035	1.34316	1.02619	1.17144	1.00167	0.999935	1.07479	1.16705	1.06211	1.10717	1.02687	1.12524	1.05049	0.900223	0.380185	0.829478	0.192103
Leu-His	[M+H]+	BEH Amide, ESI(+)	Polar	Norm. intensity	1.56866	1.07071	0.929291	1.16699	0.909669	0.782817	1.095	1.54416	1.24634	1.20269	1.53762	1.75456	1.22894	1.20011	1.29075	1.08905	1.05674	1.3351	0.760303	0.629568	0.957929	1.49903	1.1616	1.02307	1.37755	1.33643	1.01708	1.67805	1.16363	1.63901	0.843403	1.39266	1.18458	1.34237	0.882099	1.28441	1.39198	1.20011	0.990502	1.35699	1.2345	0.0600707	0.315905	0.704075	0.0842647
Leu-Leu	[M+H]+	BEH Amide, ESI(+)	Polar	Norm. intensity	1.02836	0.971643	0.946473	1.05345	1.12184	0.941682	1.00138	1.02116	0.928948	0.943305	1.03736	1.00208	1.03955	1.00245	0.989151	0.954321	1.01464	1.01459	0.942892	0.962727	0.915727	0.987312	0.994855	1.02676	0.911156	0.939278	1.00451	0.972069	0.978436	0.981756	0.906639	0.957114	0.961391	0.971684	0.885536	0.936417	1.00173	1.00245	0.975019	0.975253	0.946766	0.538499	0.79941	0.266822	0.179589
Lysine	[M+H]+	BEH Amide, ESI(+)	Polar	Norm. intensity	1.0816	1.11603	1.13125	0.918401	0.838213	0.665434	0.992921	1.23294	0.94707	1.05164	1.28428	1.07825	1.03646	0.942318	1.20264	0.856154	0.614172	1.00217	0.793604	0.79086	1.0538	0.991096	0.975773	1.04595	1.08762	0.948033	0.814149	1.19033	1.04983	1.14048	0.670897	0.886017	0.791023	0.893926	0.984689	0.941827	1.06494	0.942318	0.983434	1.06872	0.889972	0.166049	0.886683	0.857141	0.416129
Malic acid	[M-H]-	HSS T3, ESI(–)	Polar	Norm. intensity	1.0413	1.13329	1.11987	0.958698	0.838956	0.735818	0.978855	1.14356	1.01201	0.98982	1.19198	1.04	0.889025	0.926353	1.08202	0.972436	0.709628	0.978654	0.830987	0.799411	1.00877	0.974729	0.987854	0.977757	1.13996	1.02834	1.24138	1.17165	0.982599	1.17707	0.833129	0.962127	1.07565	1.18557	1.19354	1.06698	1.026	0.972436	0.976243	1.1558	1.07131	0.262501	0.597293	0.591158	0.0740367
Metformin (drug)	[M+H]+	BEH Amide, ESI(+)	Drug/Drug metabolite	Norm. intensity	0.957203	1.00531	0.980525	0.994689	1.01603	1.02994	1.06026	1.09618	0.990253	0.979453	0.969827	0.964552	1.00894	1.00617	0.965139	1.02655	1.00698	1.02322	1.0534	1.03325	1.07497	1.06736	0.963328	1.01881	0.992635	0.965298	1.06361	1.01631	0.957133	1.0423	1.02652	1.05634	1.00903	1.02139	0.993761	0.985965	0.984853	1.00698	1.04333	1.00447	1.01521	0.615699	0.536321	0.0845965	0.668997
Methionine	[M+H]+	BEH Amide, ESI(+)	Polar	Norm. intensity	0.998876	1.10301	0.950826	1.09692	1.00112	0.864708	0.910826	1.07903	0.999449	1.0275	1.02603	1.00609	0.986971	1.01888	1.1649	0.977504	0.977573	0.987447	0.974131	0.945508	0.980457	0.985125	0.927868	1.03212	1.01174	1.00387	0.925189	1.07698	0.946558	0.979347	0.891401	0.903816	0.967743	0.87605	0.918805	0.923678	1.01606	0.987447	0.977294	0.991609	0.911311	0.899868	0.738115	0.490614	0.785869
Methioninesulfoxide	[M+H]+	BEH Amide, ESI(+)	Polar	Norm. intensity	1.07402	1.05908	1.14464	0.940915	0.888569	0.821076	1.04241	1.04942	1.00199	1.06439	1.21701	1.0767	1.06078	1.03376	1.15719	1.0989	0.736886	1.11505	0.906156	0.930277	0.95808	0.909873	1.0049	1.0853	1.10548	1.13681	1.10004	1.1661	1.14434	1.19823	0.985521	1.19903	1.13926	1.00877	1.11839	1.21061	1.05691	1.0989	0.944179	1.14058	1.12883	0.169639	0.580279	0.708612	0.0155864
N,N-Dimethylarginine	[M-H]-	BEH Amide, ESI(–)	Polar	Norm. intensity	1.04169	1.00254	1.00134	0.998662	0.952912	0.791333	0.931407	1.05249	0.812427	1.09415	1.07696	0.99812	0.912775	1.00386	1.14652	1.0167	0.940551	1.00275	0.879468	0.877515	0.984692	0.981918	1.02934	1.07194	1.11178	1.08923	0.871474	1.1848	0.994394	1.1457	0.911298	0.868798	1.00603	0.955637	1.03964	1.01807	1.0253	1.00386	0.983305	1.1005	0.980835	0.615523	0.445831	0.903248	0.118754
N,N-Dimethylglycine	[M+H]+	BEH Amide, ESI(+)	Polar	Norm. intensity	1.09403	1.01979	0.998495	1.0015	0.942542	0.947447	0.962858	1.02004	0.966486	1.02	1.03875	1.00944	0.973102	0.968239	1.04827	0.96355	0.892277	0.963992	0.948028	0.918003	0.996025	1.02194	0.940756	1.05496	1.01965	1.04065	0.975707	0.936989	1.00902	1.03013	1.00274	1.0213	0.906777	0.991064	0.954834	0.987146	1.01472	0.963992	0.972026	1.01434	0.989105	0.931232	0.31007	0.523325	0.960847
N1-Acetylspermidine	[M+H]+	BEH Amide, ESI(+)	Polar	Norm. intensity	1.03957	0.932789	1.02797	1.0322	0.958422	0.972034	0.967537	1.0256	0.97978	1.00882	1.04306	1.1496	1.03009	1.02887	1.12333	1.04602	0.860757	1.08415	0.997968	1.00631	1.00508	1.00886	1.03819	0.962844	1.04327	1.01407	0.910342	1.05862	1.03503	0.998441	0.989474	0.989477	0.962467	0.943719	0.976199	1.00984	1.01721	1.04602	1.00569	1.02455	0.982837	0.302693	0.414067	0.663314	0.583813
N6,N6,N6-Trimethyllysine	[M+H]+	BEH Amide, ESI(+)	Polar	Norm. intensity	1.0674	1.08671	1.1214	0.932596	0.831384	0.701097	0.929344	1.09507	1.01259	1.04178	1.20676	1.07127	0.909536	0.95068	1.25239	0.935293	0.638789	1.01739	0.757242	0.819421	0.958014	0.942623	1.04645	1.03343	1.0979	1.02153	0.924358	1.16811	1.14513	1.15395	0.826329	1.00039	1.01625	0.977486	1.09975	1.06004	1.05653	0.95068	0.950318	1.12152	1.00832	0.214881	0.955054	0.719312	0.131374
N-Acetylcitrulline	[M-H]-	HSS T3, ESI(–)	Polar	Norm. intensity	0.91392	1.05063	1.03858	0.9309	1.03155	0.968446	1.02142	0.803056	0.960408	1.04701	0.968229	1.19865	1.0048	0.872652	1.01914	0.933399	0.630171	0.775756	0.767501	0.955883	0.794547	0.756205	0.950886	0.714387	1.00089	1.04147	0.941979	1.1577	1.07276	0.990098	1.04987	1.03018	0.943464	0.984522	1.0884	1.06787	0.994822	0.872652	0.781024	1.02118	1.04003	0.856197	0.10556	0.00686595	0.27506
N-Acetylglucosamine	[M-H]-	BEH Amide, ESI(–)	Polar	Norm. intensity	1.22026	1.08298	0.888373	1.04431	0.955688	0.587822	0.940497	0.977649	0.75192	0.886333	1.08533	1.07921	0.889762	0.935446	0.899701	0.992795	0.902739	0.992231	0.755089	1.14192	0.97014	1.026	0.891498	0.689163	0.755262	0.599974	0.527364	0.296037	0.791372	0.755436	0.515776	0.822317	0.583829	0.911375	0.607699	0.79415	0.959073	0.935446	0.930819	0.677618	0.700924	0.925793	0.764505	0.659461	0.0154094
N-Acetylalanine	[M-H]-	BEH Amide, ESI(–)	Polar	Norm. intensity	1.05299	1.00139	0.998607	1.01214	0.955838	0.938607	0.988781	0.996187	0.960697	1.00292	1.04041	0.992327	1.03702	0.989888	1.02803	1.02337	0.900632	0.960395	1.08555	0.935328	1.00025	0.952059	1.04035	0.980706	1.03495	1.00938	1.01767	0.961776	1.04007	1.10085	1.01808	0.999736	1.03196	0.992688	1.01411	1.09077	0.994257	0.989888	0.990478	1.02631	1.01609	0.858254	0.903374	0.84287	0.201364
N-Acetylaspartic acid	[M-H]-	HSS T3, ESI(–)	Polar	Norm. intensity	1.18102	1.09883	1.14901	0.901168	0.793857	0.64839	0.946812	1.00663	0.943894	0.962428	1.28276	1.07487	0.886567	0.903125	1.1434	0.952113	0.610088	0.923461	0.799202	0.732517	0.967147	0.919549	0.978841	0.984298	1.16159	1.15965	1.22177	1.20229	0.880484	1.12318	0.773878	1.03475	1.02189	1.08988	1.1531	1.07194	0.984528	0.923461	0.943348	1.16062	1.05335	0.487077	0.611404	0.521575	0.140182
N-Acetylcarnosine	[M+H]+	BEH Amide, ESI(+)	Polar	Norm. intensity	1.12596	1.00867	1.06328	0.991326	0.887813	0.808237	1.02535	0.987865	0.867551	1.03286	1.16744	1.07673	1.05241	1.01299	1.16388	1.07203	0.679128	1.0975	0.952189	0.887834	0.944086	1.02846	1.02168	1.08918	1.17124	1.02402	0.972528	1.15207	1.05438	1.14643	1.00106	1.14013	1.00753	0.896125	1.08147	1.20136	1.02911	1.07203	0.986934	1.10041	1.0445	0.482603	0.711519	0.911596	0.0967771
N-Acetyleucine	[M-H]-	BEH Amide, ESI(–)	Polar	Norm. intensity	0.895065	1.10619	0.695861	1.00965	1.15246	0.990348	1.08931	1.08984	1.20673	1.15158	1.15154	0.891253	1.12116	1.05768	1.06409	1.05436	1.17194	0.87685	1.07401	1.08002	1.027	1.11256	1.08875	1.16435	1.14576	1.10539	1.14811	1.14458	1.12379	1.13571	1.52524	1.60768	1.78181	1.5064	1.5025	1.29302	1.12069	1.05768	1.08438	1.14014	1.51582	0.161743	0.315898	0.125414	0.0397898
N-Acetylglutamic acid	[M-H]-	HSS T3, ESI(–)	Polar	Norm. intensity	1.008	1.1134	0.992001	1.05227	0.944171	0.65414	0.730405	1.10962	0.974035	0.963109	1.10517	1.01404	0.802325	0.85308	1.02138	0.907671	0.703886	0.830139	0.841577	0.843412	1.0756	0.975195	1.04933	0.817217	1.0056	1.02785	1.15653	1.21073	0.873977	1.0865	1.05707	1.24855	1.00778	1.12103	1.30925	1.25387	0.994038	0.85308	0.909303	1.05718	1.18479	0.804191	0.201596	0.744911	0.251357
N-Acetylhistidine	[M-H]-	BEH Amide, ESI(–)	Polar	Norm. intensity	1.0444	1.00946	1.19371	0.990541	0.892245	0.758097	0.951178	1.13214	1.07134	1.24275	0.853207	1.10426	1.11453	1.08861	1.23214	1.13014	0.927386	1.03885	1.17106	0.882344	1.07674	1.14051	1.08268	1.21253	1.16193	1.09892	0.841286	1.16425	1.10661	1.15359	1.02121	1.47288	1.34188	1.48411	1.31108	1.28655	1.0878	1.08861	1.11159	1.1301	1.32648	0.366951	0.171888	0.170258	0.205034
N-Acetylmethionine	[M-H]-	HSS T3, ESI(–)	Polar	Norm. intensity	1.24411	1.33777	1.10301	0.887706	0.89699	0.872892	1.03625	1.43805	1.3022	1.0826	1.10895	0.340911	1.35231	1.0456	1.06383	1.09857	0.979453	0.733838	1.2919	1.43778	0.518943	1.30173	0.2721	0.580859	0.945047	0.824971	0.758004	1.1155	1.09612	1.01434	1.26746	1.08144	0.366988	1.0413	1.31006	1.6552	1.09577	1.0456	0.936378	0.979691	1.17445	0.975258	0.923049	0.49269	0.356635
N-Acetylornithine	[M+H]+	BEH Amide, ESI(+)	Polar	Norm. intensity	1.08415	1.30789	1.20252	0.915847	0.877255	0.738523	1.03937	1.24752	1.06257	1.29792	1.23835	1.09588	1.03803	1.07	1.29294	1.23718	0.687066	1.09476	0.965613	0.952442	1.16961	1.02487	1.18409	1.02528	1.16043	1.01092	1.08546	1.29914	1.16247	1.07769	1.1755	1.22561	1.3144	1.16376	1.1084	1.01789	1.16712	1.09476	1.02507	1.12294	1.16963	0.178792	0.699813	0.742986	0.274833
N-Acetylphenylalanine	[M-H]-	BEH Amide, ESI(–)	Polar	Norm. intensity	0.993965	0.938499	1.08792	1.00604	1.09224	0.882829	1.11257	0.951734	0.916641	1.00056	0.992691	1.05359	0.934374	0.952351	0.869146	0.798392	1.01717	1.14267	0.968398	1.36748	0.840178	1.32016	0.86675	1.0089	0.960908	1.17779	1.07931	1.14995	0.898025	1.01975	1.19686	1.35581	1.07748	1.1381	1.42554	1.1149	0.996623	0.952351	0.988648	1.04953	1.16748	0.922946	0.437419	0.545998	0.414543
N-Acetylputrescine	[M+H]+	BEH Amide, ESI(+)	Polar	Norm. intensity	1.0597	1.01422	0.985778	1.02116	0.960084	0.967827	0.983894	1.01024	1.00013	1.04398	1.00641	0.97127	1.02538	1.00931	1.01075	0.998278	1.00142	1.01072	0.987401	1.07974	0.920254	0.936363	0.976229	0.954265	0.951759	0.943717	0.926365	0.941047	0.896395	0.993801	0.970904	0.972527	0.902869	0.862552	0.948937	0.913199	1.00327	1.00931	0.965247	0.942382	0.931068	0.949665	0.629895	0.374978	0.0146062
N-Acetyltyrosine	[M-H]-	HSS T3, ESI(–)	Polar	Norm. intensity	1.27668	1.2187	1.03718	0.962816	0.950026	0.417223	0.78272	1.40855	0.457392	1.08076	1.26048	1.15437	1.20875	1.20741	0.997111	1.03302	1.01757	1.78059	1.71285	0.799678	1.12567	0.79892	1.16697	0.997111	1.34735	1.40874	1.19634	0.583014	1.01606	0.785373	1.53437	1.75084	1.48908	1.66776	1.79253	1.6958	1.11757	1.03302	1.06139	1.1062	1.68178	0.808679	0.214416	0.523134	0.673288
N-Acetylserine	[M-H]-	HSS T3, ESI(–)	Polar	Norm. intensity	1.04163	1.04199	1.00983	0.990171	0.939471	0.948737	1.04505	1.07296	1.09419	1.06071	1.12466	1.0654	0.945728	1.06503	1.1223	1.0885	1.15516	1.01344	1.01002	1.0422	1.05712	1.0516	1.08896	1.04911	1.05618	1.10182	1.13799	1.07841	1.18233	1.02757	1.07097	1.04909	1.10999	1.1895	1.19752	1.21642	1.06918	1.0885	1.05035	1.09012	1.14974	0.00343217	0.0809045	0.0259674	0.0058223
N-alpha-Acetylornithine	[M-H]-	BEH Amide, ESI(–)	Polar	Norm. intensity	1.21033	1.06258	1.01569	0.984313	0.864123	0.728139	0.931772	1.09638	0.946148	1.01607	1.01134	1.19658	1.07501	1.00337	1.10196	1.03942	0.736277	1.06418	1.04881	0.883456	1.01875	1.02815	0.90258	1.02771	1.08666	1.01139	0.851706	0.981234	1.1407	1.23043	0.903834	1.08582	0.877591	1.03178	0.99797	1.02489	1.01371	1.03942	1.02323	1.04902	1.01143	0.498314	0.773552	0.922457	0.420708
N-alpha-Acetylysine	[M+H]+	BEH Amide, ESI(+)	Polar	Norm. intensity	1.15869	1.06858	1.03098	0.969015	0.789496	0.691325	1.03568	1.05054	0.868803	1.02379	1.14406	1.18466	0.991491	0.908187	1.15594	0.930489	0.539259	0.923754	0.794509	0.934135	1.0029	0.838786	1.03778	1.07803	0.982174	0.998873	0.774607	1.16367	0.99236	1.1729	0.941873	1.0917	1.09423	0.857144	1.03931	1.03869	1.04311	0.923754	0.968518	0.995617	1.039	0.268246	0.702773	0.966841	0.518586
N-epsilon-Dimethyllysine	[M+H]+	BEH Amide, ESI(+)	Polar	Norm. intensity	1.05711	1.03611	1.12171	0.963886	0.906354	0.836822	1.04362	1.05798	0.919114	0.994359	1.12714	1.02858	0.926821	0.975431	1.13898	1.02804	0.82135	0.961964	0.899016	0.916033	1.00769	0.976393	1.00933	1.07835	1.10388	1.08407	0.984165	1.09808	1.03696	1.05637	0.926734	0.994794	1.06335	1.03016	1.08578	1.02127	1.0361	0.975431	0.992039	1.07022	1.02572	0.43792	0.852894	0.91015	0.145848
N-epsilon-Methyllysine	[M+H]+	BEH Amide, ESI(+)	Polar	Norm. intensity	1.02534	1.11807	1.11029	0.974658	0.852251	0.684028	0.976679	0.939224	1.07176	1.06378	1.19693	1.01281	0.977398	0.981588	1.17692	1.04774	0.70612	0.999764	0.791451	0.919675	0.925017	0.971135	1.00453	0.984024	1.00779	0.956076	0.938079	1.06576	1.11308	1.11217	0.84978	0.992208	1.0234	0.862966	1.0674	1.04347	1.0383	0.999764	0.948076	1.03678	1.0078	0.311526	0.827104	0.715832	0.364142
N-gamma-Glutamylleucine	[M-H]-	BEH Amide, ESI(–)	Polar	Norm. intensity	1.10709	1.07318	1.06519	0.934814	0.901652	0.805224	1.0384	1.08636	1.03108	0.954301	1.14147	1.02957	1.02387	0.986004	1.12452	1.02294	0.770212	0.988482	0.908047	0.869715	0.935996	0.997396	0.939498	1.03128	1.05858	1.03391	0.962545	1.14408	1.15421	1.08551	0.834506	1.0391	1.00757	1.04874	1.07722	1.07165	1.03474	0.988482	0.937747	1.07205	1.04392	0.259408	0.945093	0.542157	0.136125
Ornithine	[M+H]+	BEH Amide, ESI(+)	Polar	Norm. intensity	1.06788	1.05196	1.06137	0.948038	0.822224	0.69633	0.942691	1.21569	0.928693	1.00767	1.14554	0.988868	1.01473	0.901922	1.11073	0.834891	0.577225	0.972039	0.772695	0.887861	0.922976	0.928839	0.900726	0.949269	1.04075	0.945401	0.804259	1.23231	1.09434	1.10968	0.685843	0.90244	0.840283	0.854257	0.985944	0.981722	0.998271	0.901922	0.911851	1.06754	0.878349	0.24478	0.696252	0.497249	0.292485
Orotic acid	[M-H]-	BEH Amide, ESI(–)	Polar	Norm. intensity	0.979896	1.05561	1.0201	0.974868	0.831524	1.03205	1.01921	0.909388	0.975557	0.999978	0.936901	1.03088	0.900902	0.969445	1.11386	0.959758	0.89881	0.973893	1.18525	0.90053	1.05824	1.10773	0.881677	1.08662	1.06936	0.992492	0.84502	0.802627	1.0397	1.01858	1.0117	1.06122	0.8305	0.876791	1.09487	1.10223	0.987768	0.969445	1.07243	1.00553	1.03646	0.924665	0.783642	0.379423	0.713077
Oxaprozin (drug)	[M+H]+	BEH Amide, ESI(+)	Drug/Drug metabolite	Norm. intensity	1.0293	0.969647	0.94833	0.997141	1.00286	1.06172	0.966186	1.00013	0.915418	0.987318	1.11757	1.08555	1.02688	0.999153	0.957424	0.936554	1.06533	1.00958	1.06414	1.04794	0.91783	0.937374	1.04004	1.04621	0.986909	1.13796	1.04144	1.00757	0.94613	1.01208	0.986206	1.07475	0.980985	1.02837	0.995916	1.14282	0.993725	0.999153	1.04312	1.00983	1.01214	0.770413	0.927901	0.81491	0.526884
Pantothenic acid	[M+H]+	BEH Amide, ESI(+)	Polar	Norm. intensity	1.04529	0.953137	0.906725	1.0394	1.05187	0.960602	1.02705	1.16011	0.930379	1.07852	1.04935	1.20572	1.11965	1.05157	1.09678	0.944242	0.99302	1.10416	0.966798	1.11533	0.970143	1.05292	1.10752	1.23303	0.968558	1.2587	1.00376	1.09016	0.933477	1.08621	1.1107	1.26299	1.11395	1.0445	1.00345	1.20131	1.06394	1.05157	1.08022	1.04499	1.11232	0.111184	0.151125	0.120944	0.262258
Phe-Glu	[M-H]-	HSS T3, ESI(–)	Polar	Norm. intensity	1.31246	1.00264	0.91409	1.35891	0.769867	0.997355	0.930324	1.11414	1.1211	1.07004	1.20217	1.17426	1.24186	1.08721	1.18677	0.938336	0.980964	1.08811	0.726559	0.95389	0.684612	1.07921	1.12398	1.01815	1.22071	1.07785	1.44814	1.10099	1.12723	1.382	1.04915	0.980126	1.5092	1.14681	0.991857	1.27171	1.11762	1.08721	0.986018	1.17397	1.09798	0.683699	0.795908	0.312542	0.172272
Phenol sulfate	[M-H]-	BEH Amide, ESI(–)	Polar	Norm. intensity	0.9929	1.0071	1.00791	0.967836	1.0721	0.97702	0.971405	0.979364	0.956136	0.973175	0.914268	1.00403	1.04262	0.97389	0.973607	0.896489	0.992716	0.964024	1.07948	1.02763	0.964599	1.04597	0.972245	1.03013	0.98024	1.04729	0.990682	0.991811	1.02486	1.06158	1.0091	1.03761	1.02095	1.00227	1.04571	1.01952	0.97229	0.973607	1.02888	1.00834	1.02024	0.0804079	0.244859	0.514637	0.571158
Phenyl glucuronide	[M-H]-	HSS T3, ESI(–)	Polar	Norm. intensity	1.13043	0.666667	1.27644	1.38264	0.831148	0.869569	1.05845	1.03133	1.1564	0.640284	1.04007	0.686949	0.954407	0.934075	1.12713	0.447193	0.966939	1.17471	0.498062	1.19532	0.788688	0.831808	0.948388	0.580757	1.0709	0.930002	1.19763	1.26268	1.23382	0.636079	1.1785	0.843351	1.49707	0.989529	1.51323	1.1893	1.0357	0.966939	0.810248	1.13426	1.1839	0.544517	0.5671	0.185264	0.850847
Phenylacetylglutamine	[M+H]+	BEH Amide, ESI(+)	Polar	Norm. intensity	1.00312	1.10086	0.896331	0.948011	0.99963	1.00037	1.03465	1.00427	0.925573	0.951041	0.963279	0.773506	0.959575	1.0231	1.06506	0.972406	1.07136	1.04712	0.951747	1.04245	0.871653	1.05048	0.932085	1.00916	0.977743	1.05635	0.991595	1.06279	0.916085	0.980041	1.03747	1.08818	1.03945	0.963483	1.10586	1.00471	0.95716	1.04712	0.980454	0.985818	1.03846	0.313596	0.371417	0.712253	0.868947
Phenylalanine	[M+H]+	BEH Amide, ESI(+)	Polar	Norm. intensity	1.01487	0.938098	0.985125	1.02227	1.01664	0.967495	0.979455	1.03712	0.959323	0.980335	1.03269	1.0087	0.97991	1.02726	1.03642	1.035	1.00849	1.07647	1.05406	0.988727	0.965533	0.955244	1.0087	0.985264	1.01701	1.04961	0.980953	0.968129	0.914084	1.04592	0.972974	1.00229	0.970657	0.976874	0.94282	1.00491	0.994518	1.035	0.986996	0.998984	0.974924	0.647331	0.0826186	0.915019	0.840856
Phe-Phe	[M-H]-	BEH Amide, ESI(–)	Polar	Norm. intensity	1.02155	0.996349	0.990923	0.973644	1.03989	1.00365	0.972086	1.01007	0.991043	0.976618	0.988936	0.996431	1.04036	0.984882	0.991789	0.963237	0.977577	0.95145	1.02	0.957814	0.952772	1.02471	0.965768	0.991851	0.975335	0.969041	0.993419	0.977281	1.04115	0.981644	0.995346	0.921945	0.995684	0.973322	0.968893	0.94772	0.989989	0.977577	0.978809	0.979462	0.971108	0.202202	0.247095	0.267904	0.333148
p-Hydroxyphenyllactic acid	[M-H]-	HSS T3, ESI(–)	Polar	Norm. intensity	1.00604	0.98885	1.03833	1.01383	0.993961	0.990357	1.03316	1.0555	1.0067	1.01909	1.01917	0.990031	0.983961	1.00016	1.04232	1.0184	0.963094	0.993004	1.0185	1.00235	1.02527	1.0243	0.977708	0.991786	1.00063	1.04595	1.06253	1.03751	1.05264	0.984216	1.0603	0.986558	1.03198	1.07659	1.04619	1.04203	1.01913	1.00016	1.01042	1.04173	1.04411	0.227552	0.717937	0.899889	0.118801
Pro-Gly	[M+H]+	BEH Amide, ESI(+)	Polar	Norm. intensity	1.04933	1.01645	1.12856	0.983548	0.859194	0.7439	1.03685	1.20277	0.905346	0.756862	1.04081	1.14437	0.640827	0.895466	1.12941	0.867655	0.827514	1.01192	0.862385	0.868197	1.01169	0.965315	0.904292	1.19647	0.986226	0.995513	1.03295	1.04839	0.887455	1.16969	0.959503	0.902497	1.05505	1.22123	1.08075	1.28764	1.03883	0.895466	0.934803	1.01423	1.0679	0.572062	0.46028	0.953697	0.426542
Proline	[M+H]+	BEH Amide, ESI(+)	Polar	Norm. intensity	0.986162	1.0311	1.01919	0.931025	1.01384	0.920055	1.00771	1.02198	0.985831	0.996341	1.01727	0.992346	0.976379	0.9757	1.01314	0.971601	0.932215	0.985163	0.998435	0.97835	0.97947	0.989506	0.99137	1.02108	1.01656	1.00547	0.982433	1.0203	1.03642	1.02082	1.071	1.0001	1.02994	1.01107	1.04634	1.0102	1.00203	0.9757	0.990438	1.01843	1.0205	0.345783	0.72942	0.652159	0.177313
Pyridoxamine	[M+H]+	BEH Amide, ESI(+)	Polar	Norm. intensity	0.873828	0.763785	1.11786	1.00631	1.04635	0.99369	1.05305	1.10945	0.938845	1.04682	1.03246	0.996285	0.924132	0.981488	1.03243	1.00183	0.867223	1.08182	0.921979	0.972489	1.13696	0.975231	1.04936	0.984756	0.889751	1.04644	1.12075	1.09949	0.95291	0.90874	1.00646	0.953736	0.982692	1.00121	0.944536	0.907059	1.03964	1.00183	0.979994	0.999676	0.968214	0.299379	0.815943	0.525387	0.596822
Serine	[M+H]+	BEH Amide, ESI(+)	Polar	Norm. intensity	0.990884	1.02527	1.01765	1.00912	0.927832	0.828653	1.01291	1.05031	0.974232	1.00956	1.18678	1.11394	0.990139	1.02158	1.08596	1.07097	0.916773	1.04407	0.814561	0.95491	0.993189	0.92194	1.04622	1.00803	1.06072	0.970302	0.994111	1.11217	1.04909	1.1567	0.924402	1.07692	1.02115	0.914221	1.03829	1.02459	1.03161	1.04407	0.97405	1.0549	1.02287	0.0685301	0.1992	0.829289	0.0574893
Ser-Ser	[M-H]-	BEH Amide, ESI(–)	Polar	Norm. intensity	1.08044	1.21477	1.00083	0.957557	0.999171	0.770768	1.15269	1.23071	1.1034	0.891234	1.37702	1.17267	0.954751	1.08594	1.36988	1.13026	0.914844	1.05998	0.969531	0.814086	1.13532	1.13895	1.02701	1.10931	1.23449	1.09746	0.892166	1.3389	1.23484	1.27085	0.868936	1.1319	1.1641	1.21233	1.13534	1.08396	1.16268	1.08594	1.06816	1.23466	1.13362	0.119056	0.377446	0.725649	0.0779007
Ser-Thr	[M-H]-	BEH Amide, ESI(–)	Polar	Norm. intensity	1.01751	1.16024	1.10651	0.815765	0.982487	0.812601	1.17973	0.806478	0.988327	0.977393	1.34137	1.179	1.0368	0.996629	1.1167	0.95375	0.830712	1.04518	0.859758	0.924962	1.12638	0.915327	1.09685	1.10437	1.31586	1.25879	0.962857	1.29598	1.16562	1.29618	1.11323	1.26581	0.92792	1.30888	1.58934	1.27114	1.08366	0.996629	1.01091	1.27738	1.26848	0.348286	0.847171	0.777393	0.0162106
Stachydrine (proline betaine)	[M+H]+	BEH Amide, ESI(+)	Polar	Norm. intensity	0.988535	1.00164	1.03204	1.03007	0.97832	0.998361	0.985127	1.01054	0.97874	1.04438	1.03784	1.01956	0.99378	1.02866	1.03833	1.04796	1.00216	1.06108	1.01349	1.01972	1.01601	0.986303	1.04355	1.00099	1.02169	1.01229	1.02457	1.02688	0.995439	1.00603	1.09428	1.0139	1.0431	0.980012	0.979828	1.01935	1.01505	1.03833	1.01475	1.01699	1.01662	0.590112	0.118222	0.490248	0.367842
Succinic acid	[M-H]-	BEH Amide, ESI(–)	Polar	Norm. intensity	1.09875	1.03488	1.10779	0.96512	0.805113	0.714689	0.894629	1.03483	0.907704	1.00758	1.12246	1.05006	0.9623	0.935132	1.14962	0.997829	0.616534	0.949379	0.885313	0.770989	0.991764	0.866273	1.01748	0.976386	1.15083	1.04766	0.959726	1.17181	1.17142	1.2057	0.930284	1.03479	1.00726	0.9691	1.10005	1.12486	1.02121	0.949379	0.930849	1.16112	1.02102	0.532863	0.846821	0.644121	0.0581391
Taurine	[M-H]-	BEH Amide, ESI(–)	Polar	Norm. intensity	1.11247	1.02558	1.11991	0.974416	0.948134	0.842526	0.968727	1.01109	0.960534	1.05689	1.19627	1.08368	1.01524	0.972299	1.03339	0.984419	0.792465	1.03598	1.00218	0.816816	0.934034	0.940035	1.0021	1.01562	0.660623	0.694667	0.680715	0.68206	0.742902	0.725105	0.454292	0.5132	0.499564	0.530068	0.524474	0.541276	1.03399	0.984419	0.971067	0.688364	0.518837	0.467475	0.592902	0.347318	4.62235e-05
Thiamine	[M]+	BEH Amide, ESI(+)	Polar	Norm. intensity	1.01283	0.941715	0.855167	1.063	1.08587	0.987168	1.10574	1.02239	0.815231	0.944034	1.10454	0.870518	0.878633	1.11287	0.995203	1.21407	1.29386	1.18257	1.08563	1.04521	1.01147	0.953588	1.07208	1.11649	0.778733	0.725765	1.00772	0.845773	1.07	0.805517	0.744513	0.524285	0.790686	0.470718	0.760943	0.781091	0.98321	1.18257	1.05864	0.825645	0.752728	0.8225	0.117684	0.206922	0.0996287
Threonine	[M+H]+	BEH Amide, ESI(+)	Polar	Norm. intensity	1.07785	1.05103	1.03997	0.960027	0.924904	0.786462	0.972682	1.05165	0.963848	1.07728	1.13988	1.05142	0.990858	0.989535	1.07368	1.0415	0.815762	1.02587	0.94969	0.902105	1.03712	0.990696	1.07956	1.04854	1.03692	0.987424	0.9675	1.08224	1.05726	1.02224	0.939737	0.972937	1.01637	0.970886	1.03715	1.05188	1.05154	1.02587	1.01391	1.02958	0.994653	0.210532	0.78538	0.603109	0.29847
Thr-Phe	[M-H]-	HSS T3, ESI(–)	Polar	Norm. intensity	1.00158	1.09112	0.998421	1.02435	0.936763	0.942439	0.986904	0.958341	0.992637	0.951682	1.03322	0.981281	0.969516	0.976103	1.09074	1.00764	0.871124	0.941496	1.03623	0.974456	0.95745	1.02108	0.961199	0.973891	1.03463	0.96557	1.02498	0.987075	1.08436	0.945799	1.00452	1.05947	0.991213	1.03301	0.988753	1.00167	0.984092	0.976103	0.974174	1.00603	1.00309	0.575584	0.555137	0.671791	0.803624
TMAO	[M+H]+	BEH Amide, ESI(+)	Polar	Norm. intensity	0.998917	1.00357	1.00108	0.985182	0.995968	1.02029	1.0195	1.0248	0.997362	1.01453	1.00559	0.989279	1.05028	1.01832	1.00451	1.02881	0.99502	1.01301	1.02252	1.02715	0.997323	0.98036	1.00602	0.974771	1.01387	0.99822	0.982967	0.983876	0.958065	1.0042	1.01261	1.04948	1.03472	0.988857	0.999598	1.04171	1.01006	1.01301	1.00167	0.991048	1.02367	0.315579	0.0871372	0.959049	0.28025
trans-Crotonobetaine	[M]+	BEH Amide, ESI(+)	Polar	Norm. intensity	0.996586	1.06048	1.07351	0.958343	1.00341	0.875613	0.851054	1.07009	1.03473	1.02415	1.05913	1.02504	0.938881	0.97594	1.0487	0.982895	0.84701	1.06221	0.913103	0.931553	1.01563	1.00226	1.06845	1.04007	1.06545	1.05506	1.04994	1.12411	1.09083	1.07149	1.19113	1.11984	1.22181	1.09883	1.12819	1.10584	1.02989	0.982895	1.00895	1.06847	1.12401	0.723844	0.676459	0.989535	0.0273676
Trigonelline	[M+H]+	BEH Amide, ESI(+)	Polar	Norm. intensity	1.00037	1.03718	1.00824	0.965101	0.99963	0.96567	1.06799	1.06961	0.995152	1.00928	1.01712	0.995847	1.03759	1.024	1.06988	0.993291	0.979974	1.03928	0.996796	1.02049	1.01044	1.04929	1.02776	1.06665	1.00223	0.997177	1.02294	1.02815	1.03196	0.933651	1.01075	1.04646	1.04009	1.02783	1.07447	1.03073	1.0132	1.024	1.02413	1.01258	1.03541	0.127328	0.140443	0.0595404	0.729065
Tryptophan	[M+H]+	BEH Amide, ESI(+)	Polar	Norm. intensity	1.03208	0.914865	0.994855	1.02105	0.960527	1.00515	0.943034	0.937764	0.841499	0.935069	1.01923	1.00433	1.01645	1.01777	1.0103	0.990939	1.02206	1.04911	1.01342	0.975553	0.874503	0.931788	0.941865	0.924829	0.979003	1.0508	0.932934	0.930101	0.851223	1.10998	0.952519	1.04459	0.902148	0.942587	0.926556	1.03109	0.940399	1.01777	0.936827	0.955969	0.947553	0.216545	0.15644	0.121205	0.772898
Tyrosine	[M+H]+	BEH Amide, ESI(+)	Polar	Norm. intensity	1.1275	1.00258	0.991454	0.976623	1.07856	0.99742	0.990399	1.05321	1.09643	1.10962	1.05552	1.19021	1.00498	1.04955	1.1312	1.05059	1.05859	1.0024	1.02916	1.08864	0.985868	1.1612	0.958958	1.18166	1.04692	1.13205	0.920608	1.11388	1.15598	1.15615	1.09656	1.16801	1.04624	1.09081	1.25806	1.0677	1.07597	1.05059	1.0589	1.12296	1.09369	0.176239	0.523733	0.409452	0.218091
Urea	[M+H]+	BEH Amide, ESI(+)	Polar	Norm. intensity	1.02366	0.951583	0.995061	1.00358	0.996418	1.03662	0.974108	1.00335	0.922943	1.00167	0.968826	0.940582	0.988289	0.985006	0.948069	0.990775	0.998274	0.999623	0.93529	0.989687	0.986303	0.999609	0.976233	1.01339	0.960638	1.00018	0.967424	0.983759	0.964038	0.979988	1.01467	1.03638	0.96937	0.985672	0.959546	0.997825	0.971467	0.990775	0.987995	0.973706	0.991749	0.0969176	0.283319	0.29901	0.0903571
Uric acid	[M-H]-	BEH Amide, ESI(–)	Polar	Norm. intensity	1.10977	1.01423	0.985767	1.04026	0.953131	0.911928	0.96589	0.964032	0.928375	1.04829	1.10857	1.02219	1.02601	0.982479	1.01822	0.986459	0.863668	1.01803	1.0312	0.881097	0.910964	0.996131	0.985093	1.00634	0.864101	0.869907	0.858502	0.896932	0.888489	0.906361	0.779995	0.803176	0.7843	0.803961	0.799533	0.818116	0.994042	0.986459	0.990612	0.879198	0.801355	0.926345	0.606376	0.380689	0.00198429
Uridine	[M-H]-	BEH Amide, ESI(–)	Polar	Norm. intensity	1.00728	0.964143	0.997679	1.00232	1.00468	0.94273	0.96624	1.01771	0.981431	1.00878	0.981131	0.966708	0.968663	0.966466	0.99636	0.965683	0.955822	0.945801	1.03	0.961589	0.993173	0.982215	0.973801	0.934788	0.969686	0.987418	0.963884	0.957982	1.01758	1.01573	0.974647	0.963144	0.98312	0.959747	0.969593	0.980608	0.981281	0.965683	0.978008	0.978552	0.97212	0.970692	0.151982	0.680009	0.944333
Val-Asp	[M-H]-	BEH Amide, ESI(–)	Polar	Norm. intensity	0.887742	1.22181	1.30178	1.11226	0.885561	0.344731	1.13679	1.09826	0.837296	0.625868	0.776836	0.724685	0.63937	0.668154	0.700737	0.903533	0.511398	0.58573	0.557558	0.511444	0.701352	0.855177	0.505684	0.492688	0.655776	1.06906	1.14169	1.01187	1.17218	0.838848	0.681214	1.08372	0.908018	0.841398	1.3523	1.07733	0.807066	0.668154	0.534501	1.04047	0.992673	0.586792	0.0834605	0.0428671	0.892377
Val-Leu	[M-H]-	BEH Amide, ESI(–)	Polar	Norm. intensity	0.879735	0.75726	1.15346	1.15973	0.766631	1.12026	0.785484	1.06967	1.04709	0.738085	1.30555	1.40055	1.09596	1.14113	1.22265	0.950988	1.33934	1.0967	0.946473	0.876591	0.983512	0.785392	0.793445	0.724114	0.84043	1.1774	1.08692	0.777598	0.787548	0.807552	0.847184	1.39363	1.09096	0.856318	0.81054	0.811364	1.05838	1.14113	0.835018	0.823991	0.851751	0.541992	0.108215	0.203268	0.58449
Val-Phe	[M-H]-	HSS T3, ESI(–)	Polar	Norm. intensity	1.02167	1.03007	0.975846	0.944589	1.02073	0.979271	0.993865	0.960493	0.992122	0.988072	1.05121	0.986077	0.945393	0.965658	1.05836	0.989219	0.932438	0.902879	0.990752	1.15393	1.01242	0.907405	1.1599	0.812979	1.05611	1.05082	1.11319	0.985287	1.06543	1.08339	1.19088	1.03955	1.04445	1.11542	1.0158	1.07312	0.990097	0.965658	1.00159	1.06077	1.05878	0.997701	0.28079	0.853386	0.0168649
Val-Ser	[M-H]-	BEH Amide, ESI(–)	Polar	Norm. intensity	0.963416	1.07123	1.20696	0.497881	1.03658	0.741542	0.902832	1.26147	0.921952	1.04723	1.02129	1.12071	1.17122	1.2125	1.2342	1.09026	1.49022	1.07659	1.0003	0.774845	0.896383	1.13163	0.829036	1.19288	1.06535	1.1268	1.00007	1.07689	1.2739	1.22747	0.750289	1.08207	0.917029	1.22092	0.817108	1.10223	1.03426	1.2125	0.948341	1.10185	0.999551	0.310408	0.0367389	0.691132	0.0950201
Val-Thr	[M-H]-	BEH Amide, ESI(–)	Polar	Norm. intensity	1.07233	0.982586	1.05392	1.01741	0.834387	0.743363	0.895984	1.07487	0.844681	1.06894	1.07616	1.07219	1.03271	1.06071	1.19694	0.976436	1.04767	1.0498	1.11179	0.875048	0.950526	0.913958	1.06945	1.08371	1.05333	0.981187	1.08212	1.08236	0.98506	1.18593	1.02428	1.06388	1.00722	0.987232	1.18668	1.04313	1.07057	1.0498	1.00999	1.06773	1.0337	0.446609	0.104771	0.476022	0.104745
Warfarin (drug)	[M-H]-	HSS T3, ESI(–)	Drug/Drug metabolite	Norm. intensity	0.998677	1.00691	1.10789	0.954678	0.909063	1.00132	1.01753	0.895274	1.01122	0.997464	0.993272	1.08197	0.945097	0.998872	1.05229	1.01722	0.998488	0.981263	1.02064	1.01828	0.961916	0.928343	0.996718	0.890313	1.01894	1.04384	1.07952	1.00392	1.08098	0.917636	1.03474	0.951076	1.11907	1.01303	1.15526	0.982123	1.00434	0.998872	0.979317	1.03139	1.02388	0.935563	0.938082	0.451035	0.467529
Xanthine	[M-H]-	BEH Amide, ESI(–)	Polar	Norm. intensity	1.00718	1.02209	1.01485	0.99282	0.966187	0.968392	1.0207	1.00795	0.980323	1.0289	1.02619	1.0345	0.993742	1.03708	1.0689	1.02145	1.05009	1.05123	1.03279	1.00379	1.00064	1.06893	1.0232	1.01299	1.02898	1.06006	1.01343	1.09136	1.00197	1.03857	0.988925	1.02726	1.01313	0.985056	1.03336	0.994883	1.02345	1.05009	1.0181	1.03378	1.00401	0.1247	0.0163511	0.0715884	0.0238475
Xanthosine	[M-H]-	HSS T3, ESI(–)	Polar	Norm. intensity	0.941641	1.1819	1.1693	0.984367	0.840701	1.01563	0.898297	0.957062	0.878395	0.941381	1.02547	0.887356	0.887291	0.961738	1.05066	0.916024	0.838655	1.11605	1.03907	0.888849	0.98414	0.978556	0.959919	0.909985	1.04677	0.712294	1.14368	0.889563	1.03641	0.872194	1.00839	1.19115	1.12904	1.09852	1.14238	1.1418	0.919839	0.961738	0.969238	0.962988	1.13542	0.152643	0.400578	0.313176	0.407474
[truncated: 1 more columns]

## Sheet: Table S2
Table S2				Sample ID	S001	S002	S003	S004	S005	S006	S007	S008	S009	S010	S011	S012	S031	S032	S033	S034	S035	S036	S013	S014	S015	S016	S017	S018	S019	S020	S021	S022	S023	S024	S025	S026	S027	S028	S029	S030	Fold change (FC)					p-value (Bonferroni)	6.90608e-05
Metabolomics and lipidomics data for mouse liver extracts				Matrix	liver	liver	liver	liver	liver	liver	liver	liver	liver	liver	liver	liver	liver	liver	liver	liver	liver	liver	liver	liver	liver	liver	liver	liver	liver	liver	liver	liver	liver	liver	liver	liver	liver	liver	liver	liver
				Replicate	R1	R2	R3	R4	R5	R6	R1	R2	R3	R4	R5	R6	R1	R2	R3	R4	R5	R6	R1	R2	R3	R4	R5	R6	R1	R2	R3	R4	R5	R6	R1	R2	R3	R4	R5	R6	FC (median)	FC (median)	FC (median)	FC (median)	FC (median)	p-value	p-value	p-value	p-value
				Group	1_–80°C	1_–80°C	1_–80°C	1_–80°C	1_–80°C	1_–80°C	2_–24°C	2_–24°C	2_–24°C	2_–24°C	2_–24°C	2_–24°C	3_–0.5°C	3_–0.5°C	3_–0.5°C	3_–0.5°C	3_–0.5°C	3_–0.5°C	4_+5°C	4_+5°C	4_+5°C	4_+5°C	4_+5°C	4_+5°C	5_+23°C	5_+23°C	5_+23°C	5_+23°C	5_+23°C	5_+23°C	6_+30°C	6_+30°C	6_+30°C	6_+30°C	6_+30°C	6_+30°C	2_–24°C/1_–80°C	3_–0.5°C/1_–80°C	4_+5°C/1_–80°C	5_+23°C/1_–80°C	6_+30°C/1_–80°C	2_–24°C; 1_–80°C	3_–0.5°C; 1_–80°C	4_+5°C; 1_–80°C	5_+23°C; 1_–80°C
Metabolite name (full)	Ion form	Platform	Class	Unit
CAR 2:0	[M+H]+	BEH Amide, ESI(+)	CAR	Norm. intensity	0.992195	1.00283	0.972021	1.03191	0.997168	1.06089	0.977844	0.993477	1.022	1.06533	1.00009	1.0466	1.06181	0.970741	0.976546	1.07078	1.02689	1.06541	0.972868	1.01322	0.947021	0.911677	1.00162	1.00272	0.904216	1.00479	1.03425	0.966756	0.968325	0.955334	1.02157	1.00801	0.989564	0.968236	0.979812	0.986092	1.01105	1.02689	0.987243	0.96754	0.987828	0.678027	0.415865	0.124123	0.125908
CAR 3:0	[M+H]+	BEH Amide, ESI(+)	CAR	Norm. intensity	0.994972	1.01623	1.01183	1.00503	0.973584	0.974486	0.974996	0.992847	0.97688	0.962624	1.00181	0.961283	1.02142	0.982132	0.974657	1.03799	0.987182	0.999284	1.00704	1.00081	1.00848	0.997319	1.04465	0.93473	0.965579	0.981665	1.02393	0.983549	0.993158	1.00069	0.981193	1.0018	0.972493	1.03681	0.986882	1.00271	0.975938	0.987182	1.00392	0.988353	0.994339	0.109666	0.732147	0.867299	0.686988
CAR 3:0-DC	[M+H]+	BEH Amide, ESI(+)	CAR	Norm. intensity	1.02179	0.983299	0.982473	0.987052	1.01295	1.06074	0.979561	0.99242	0.922133	0.953333	1.10826	1.05953	1.1096	1.0996	1.02379	1.16627	1.02487	0.98232	1.10543	1.10225	1.04948	1.00914	1.14005	0.967215	1.3482	1.22057	1.31227	1.3534	1.25266	1.41948	2.1078	2.18639	1.87656	2.14332	1.95695	1.80804	0.98599	1.02487	1.07586	1.33023	2.03237	0.86199	0.0803374	0.0966541	2.21884e-06
CAR 4:0	[M+H]+	BEH Amide, ESI(+)	CAR	Norm. intensity	0.962505	1.111	1.03043	1.05019	0.969571	0.924663	1.03538	0.987231	0.990302	0.995402	1.055	1.05901	1.05987	1.02835	1.01307	1.08506	1.05771	0.845772	1.07849	1.12626	1.04614	1.04667	1.06337	1.02725	1.02794	1.11889	0.988507	1.08917	1.09904	1.07704	1.00631	1.04521	1.01788	0.990584	0.953388	1.05483	1.01539	1.02835	1.05502	1.0831	1.0121	0.699745	0.881178	0.100732	0.118181
CAR 4:0-OH	[M+H]+	BEH Amide, ESI(+)	CAR	Norm. intensity	1.00188	1.00328	1.01527	0.966915	0.998123	0.948189	1.00454	0.956149	0.970967	0.990254	1.06068	1.00364	1.05581	1.03923	0.989706	1.07874	0.908793	0.942105	1.03335	1.01763	1.04942	0.957421	1.01781	0.955272	0.995689	1.05582	0.995339	1.06147	1.10236	0.988711	1.0744	1.10887	1.00048	1.04149	1.07851	1.03314	0.996949	0.989706	1.01772	1.02576	1.05794	0.638921	0.656757	0.419836	0.0692276
CAR 5:0	[M+H]+	BEH Amide, ESI(+)	CAR	Norm. intensity	0.994984	1.03641	0.981556	1.0168	1.00502	0.982564	0.99402	0.95385	1.0107	0.976472	1.02736	0.982249	1.04081	0.952921	0.980946	1.09893	0.969136	1.02828	1.01173	1.03754	0.950717	0.976257	0.999945	0.956733	0.992914	1.02957	0.968768	1.02672	1.04976	1.04181	0.955099	1.001	0.957054	1.01085	0.919891	0.944379	0.988134	0.980946	0.988101	1.02814	0.956076	0.397649	0.716403	0.406661	0.341104
CAR 5:0-OH	[M+H]+	BEH Amide, ESI(+)	CAR	Norm. intensity	0.999082	1.0004	1.00981	0.988733	0.999599	1.021	0.958908	0.990925	1.02456	0.936818	1.06788	1.00431	1.05179	0.974316	0.970102	1.09369	0.979113	1.00693	1.04085	1.06094	0.965351	0.958043	1.04615	0.974591	1.02399	0.978864	1.03357	1.01633	0.980689	1.00651	0.966596	1.0036	0.92371	0.952427	0.912758	0.959593	0.99762	0.979113	1.00772	1.01142	0.95601	0.770985	0.657886	0.819955	0.736745
CAR 6:0	[M+H]+	BEH Amide, ESI(+)	CAR	Norm. intensity	1.25236	1.07519	1.00576	0.916161	0.952076	0.994239	1.25735	1.03344	0.951434	1.01104	1.08181	1.10884	1.15834	1.06502	1.03742	1.33871	1.10751	1.03309	1.12165	1.2296	0.959873	1.07563	1.17716	0.927385	1.10815	1.11778	1.0991	1.18773	1.04822	1.04799	0.868262	1.01633	0.99597	0.977031	1.06002	1.10581	1.05762	1.06502	1.09864	1.10363	1.00615	0.540658	0.212382	0.492825	0.226837
CAR 8:0	[M+H]+	BEH Amide, ESI(+)	CAR	Norm. intensity	0.998968	0.627302	0.728639	1.00103	1.12402	1.05733	0.789139	0.978057	0.958586	0.933138	0.96274	0.881401	0.912083	1.02509	0.957962	1.13257	0.92704	0.838691	0.964997	0.915012	1.00586	1.02487	0.915612	0.926248	1.03066	0.980001	0.93309	1.10532	0.988308	0.952945	0.95597	1.07188	0.864692	1.12124	0.958947	1.14863	0.945862	0.957962	0.945622	0.984155	1.01541	0.948301	0.648412	0.674908	0.393163
CAR 8:1	[M+H]+	BEH Amide, ESI(+)	CAR	Norm. intensity	1.00985	0.990149	1.16944	0.941801	1.06326	0.72855	0.717632	0.685292	0.648679	0.634964	0.707253	0.379153	1.23305	0.976693	0.479728	1.16316	0.998728	1.17893	1.05898	0.999159	1.03589	0.928525	0.907966	1.12577	0.834707	0.671737	1.09462	0.746092	1.30684	0.965896	1.02208	1.04856	1.0727	1.20497	1.07149	1.07771	0.666986	0.998728	1.01753	0.900301	1.0721	0.00117941	0.871823	0.718253	0.68698
CAR 12:1	[M+H]+	BEH Amide, ESI(+)	CAR	Norm. intensity	0.858221	0.976893	1.17549	1.02311	1.17807	0.890656	1.01054	1.00453	0.973683	0.894742	1.00745	1.01631	0.969243	1.11391	0.916608	1.0776	0.970348	1.087	1.04597	0.930137	0.980312	1.03887	1.01325	0.835187	1.04043	1.00887	0.929929	0.885778	1.07143	1.02144	0.791724	0.895847	0.951629	1.15316	1.11739	0.984376	1.00599	1.0776	0.996779	1.01515	0.968003	0.593927	0.935552	0.520956	0.709845
CAR 16:0	[M+H]+	BEH C18, ESI(+)	CAR	Norm. intensity	1.09583	1.03381	0.935381	0.96619	1.1083	0.937921	1.13015	1.24434	1.27763	1.10406	1.06424	0.992609	1.37812	1.0502	1.19934	1.07508	0.980292	1.10399	1.04751	1.07595	1.07619	1.09926	1.0319	1.01133	1.01188	1.01535	1.17862	1.02248	1.23041	1.02306	1.11528	1.026	1.24236	1.15987	1.14016	1.28577	1.1171	1.07508	1.06173	1.02277	1.15001	0.0478872	0.101544	0.228853	0.215554
CAR 18:0	[M+H]+	BEH C18, ESI(+)	CAR	Norm. intensity	0.946362	0.996229	1.16482	0.965481	1.07888	1.00377	1.13122	1.05396	1.08305	0.922746	1.13521	1.06335	1.02667	1.06652	1.1269	1.00691	1.08411	1.05607	1.13593	1.1795	0.938151	1.09929	1.09986	0.898204	0.995991	1.00915	0.976848	1.11505	1.10617	1.2533	0.905311	1.19977	1.11959	1.01249	1.1676	1.09343	1.0732	1.06652	1.09957	1.05766	1.10651	0.416289	0.370697	0.580737	0.37624
CAR 18:1	[M+H]+	BEH C18, ESI(+)	CAR	Norm. intensity	1.01877	1.07909	1.02581	0.98123	0.964151	0.944979	0.945845	1.04424	0.972351	0.979763	1.0122	0.96749	1.05679	1.03305	1.00053	0.990545	0.961283	0.971845	1.06538	1.05579	1.04634	0.977617	0.972628	0.88673	1.00507	0.943189	0.956278	1.03918	1.0557	1.03726	0.940976	0.935457	1.0401	1.054	1.04333	1.04913	0.976057	0.990545	1.01198	1.02117	1.04172	0.546509	0.999892	0.964028	0.89392
CAR 18:2	[M+H]+	BEH C18, ESI(+)	CAR	Norm. intensity	1.02439	0.965214	1.0304	1.04176	0.959797	0.975608	1.06587	1.09604	1.06215	0.983001	0.998701	0.990614	1.12641	0.980302	1.06956	1.12114	1.09523	1.05606	0.954849	1.04665	1.10929	0.992511	1.0144	0.927883	1.01493	0.981528	1.00633	1.08986	1.02753	1.05618	0.96586	1.09859	0.968845	1.019	0.999599	1.07997	1.03043	1.06956	1.00345	1.02123	1.0093	0.205795	0.017864	0.796926	0.198303
CAR 20:4	[M+H]+	BEH C18, ESI(+)	CAR	Norm. intensity	0.942676	1.01076	1.03663	1.05233	0.989236	0.975571	1.11903	1.07314	1.11626	0.927274	1.02826	0.966385	1.02118	0.983046	1.03673	1.07968	1.00393	0.998347	0.991952	1.02438	0.942398	0.985647	0.960017	0.89775	1.03738	1.02536	1.03884	1.04893	1.08203	1.05057	0.964101	1.05251	1.0156	1.10191	1.068	0.963978	1.0507	1.00393	0.972832	1.04388	1.03406	0.330096	0.394919	0.191997	0.0308321
CAR 24:0	[M+H]+	BEH C18, ESI(+)	CAR	Norm. intensity	1.02544	1.10648	1.09887	0.974561	0.888499	0.897065	1.14929	0.842393	0.994874	0.911514	1.00014	0.980827	1.14856	1.11449	1.24654	1.06911	0.904884	1.03901	1.13202	1.03581	1.03378	1.0611	1.08414	1.0084	1.08628	0.832485	0.958291	1.04577	0.919697	1.04184	1.18685	1.04727	1.0008	0.983625	1.00909	0.782297	0.987851	1.06911	1.04845	1.00007	1.00494	0.751382	0.176218	0.187006	0.753422
CE 18:1	[M+NH4]+	BEH C18, ESI(+)	CE	Norm. intensity	1.07965	1.09492	0.983346	1.01665	0.800746	0.882914	1.32697	1.46958	1.07207	1.02844	0.812984	0.904284	1.25902	1.18992	0.953503	0.799428	0.958982	0.825279	0.966589	1.01133	1.10835	1.16627	1.18129	1.23339	1.23544	0.995566	0.828085	0.649928	1.16297	1.12409	0.713418	0.494817	0.890464	0.677135	1.10986	0.76371	1.05025	0.953503	1.13731	1.05983	0.738564	0.289402	0.817831	0.0586136	0.827244
CE 18:2	[M+NH4]+	BEH C18, ESI(+)	CE	Norm. intensity	0.627058	0.930663	1.12321	0.915184	1.11183	1.06934	0.899693	0.86815	0.969043	0.909478	1.16445	0.978578	0.993769	1.13542	0.960007	0.974363	0.710217	0.961716	1.01192	0.801887	1.04981	0.852719	0.733397	0.953212	0.868579	0.723783	0.864738	0.960349	0.793495	0.870455	0.744666	0.675035	0.870172	0.775369	0.738472	0.824195	0.939261	0.961716	0.902965	0.866658	0.760017	0.982134	0.942893	0.512094	0.193392
CE 20:4	[M+NH4]+	BEH C18, ESI(+)	CE	Norm. intensity	0.752393	1.21318	1.02021	1.01444	0.968425	0.985558	1.13259	1.07845	1.22866	1.0403	0.955119	0.890586	0.957145	1.10517	0.789906	1.03782	1.01209	0.889841	1.26036	0.816715	0.855374	0.824859	0.938533	0.950023	1.00093	0.853818	1.00179	1.11554	0.901134	0.791562	0.67296	0.933091	0.965791	0.950123	0.96853	1.00671	1.05938	1.01209	0.896954	0.951034	0.957957	0.445317	0.728259	0.583319	0.544577
CL 68:2; CL 16:0_18:1_16:0_18:1	[M-H]-	BEH C18, ESI(–)	CL	Norm. intensity	1.03575	0.996196	0.996131	0.985525	1.0038	1.07026	0.858864	0.925106	0.787556	1.15451	0.948118	1.07093	1.01742	1.01616	1.17373	0.994393	0.906796	0.892253	0.831292	0.937476	1.12119	1.08964	0.930125	1.03442	0.966443	0.779661	0.72957	0.931541	0.894774	0.913973	0.684351	0.797186	1.01933	0.901825	1.11085	1.10589	0.936612	0.994393	0.985947	0.904373	0.96058	0.338078	0.744945	0.620694	0.00480117
CL 68:3; CL 16:0_18:1_16:0_18:2	[M-H]-	BEH C18, ESI(–)	CL	Norm. intensity	0.821627	1.04363	1.20071	0.976198	1.0238	0.93299	1.00985	0.922016	0.849371	1	1.05153	1.10567	0.959452	0.993121	0.840576	0.914964	1.02141	0.920939	0.760455	0.835459	0.941798	0.869933	0.998509	0.942398	0.898926	0.806444	0.848176	0.768586	0.7987	0.820204	0.885064	0.766312	0.96217	0.927929	0.843388	0.810434	1.00493	0.920939	0.905865	0.813324	0.864226	0.877329	0.338847	0.11322	0.00914913
CL 68:4; CL 16:0_18:2_16:0_18:2	[M-H]-	BEH C18, ESI(–)	CL	Norm. intensity	0.95663	1.08622	1.03735	1.00379	0.97806	0.996211	1.19531	1.15262	0.955464	1.14837	1.19836	1.04424	1.06872	1.15024	1.02189	0.984643	1.2294	1.20563	0.866454	0.957395	0.884627	1.19218	1.03807	0.971382	0.972054	0.868379	0.821803	1.22602	0.960422	1.13769	1.07313	0.93965	0.995586	0.968027	0.945809	0.936041	1.1505	1.15024	0.964389	0.966238	0.956918	0.035363	0.0499558	0.645782	0.860289
CL 68:5; CL 14:0_18:2_18:1_18:2	[M-H]-	BEH C18, ESI(–)	CL	Norm. intensity	1.05341	0.985691	1.01431	0.908223	0.916893	1.02703	1.07484	1.09488	1.12242	0.975863	0.910236	0.956035	1.0563	1.0412	1.11733	0.957395	0.984786	0.93014	1.05141	1.00729	1.05389	1.09567	1.19267	0.94807	1.13335	1.06421	1.22217	0.962302	1.05716	1.1111	0.905327	0.989195	1.18531	0.884359	1.12989	1.17022	1.02535	0.984786	1.05265	1.08765	1.05954	0.394219	0.438091	0.106563	0.0317386
CL 68:6; CL 16:1_18:2_16:1_18:2	[M-H]-	BEH C18, ESI(–)	CL	Norm. intensity	1.01288	1.03882	1.13977	0.847202	0.987124	0.828846	0.979934	0.838371	0.995572	0.948776	1.0216	0.912044	0.940917	1.01363	1.05999	1.10386	1.06339	1.00922	0.965767	1.00719	0.866991	1.00337	0.963516	1.00472	1.00401	0.944125	0.858587	0.9196	0.951538	0.925464	0.876172	0.876841	0.836517	0.970759	0.964784	0.923443	0.964355	1.05999	0.984568	0.934794	0.900142	0.644804	0.321264	0.89528	0.441055
CL 70:4; CL 16:0_18:1_18:1_18:2	[M-H]-	BEH C18, ESI(–)	CL	Norm. intensity	0.855816	0.970301	1.20255	1.0297	1.0978	0.946187	1.04403	0.870965	0.954298	0.95582	1.02118	1.09997	1.02619	1.05119	0.909268	0.962033	0.952981	0.935173	0.835496	0.843654	1.03027	0.921976	0.971571	0.922228	0.966808	0.831094	0.849179	0.764552	0.848359	0.831167	0.948932	0.824893	0.99249	0.922989	0.892888	0.854243	0.988501	0.952981	0.922102	0.839763	0.907938	0.672207	0.436049	0.130158	0.0138036
CL 70:5; CL 16:1_18:1_18:1_18:2	[M-H]-	BEH C18, ESI(–)	CL	Norm. intensity	0.963238	1.05288	1.00591	0.994087	0.969245	1.01303	1.14142	1.01221	0.97067	1.09099	1.20358	1.08427	1.042	1.08913	1.10423	0.944852	1.14605	1.08995	0.972827	0.975764	0.847063	1.17769	1.11126	1.01287	1.02762	0.889796	0.916148	1.24523	0.964177	1.05738	1.08371	0.919254	1.0464	0.985973	1.00713	0.887692	1.08763	1.08995	0.994319	0.995899	0.996551	0.0460812	0.0506284	0.744027	0.760557
CL 70:6; CL 16:1_18:2_18:1_18:2	[M-H]-	BEH C18, ESI(–)	CL	Norm. intensity	1.02604	0.969867	1.07695	0.835781	1.02277	0.977232	0.968491	1.13024	1.03051	0.943677	0.921012	1.00777	1.02744	1.0233	0.942744	0.965387	0.870674	1.03214	0.937824	1.03672	0.991344	0.908874	1.16733	0.910903	1.0945	1.07308	1.01374	0.923591	1.0192	1.03368	0.928022	0.92142	1.02352	0.839458	1.01561	0.924643	0.988131	0.965387	0.964584	1.02644	0.926332	0.741008	0.857921	0.891211	0.341088
CL 70:7; CL 16:1_18:2_18:2_18:2	[M-H]-	BEH C18, ESI(–)	CL	Norm. intensity	0.979174	1.04256	1.15615	0.884099	1.02083	0.920464	0.996802	0.87588	0.98227	1.04056	1.1072	1.00779	1.00755	0.925505	0.986779	1.10652	1.06891	0.989262	0.913812	0.905541	0.885966	1.01339	0.951191	0.92568	1.00504	0.952613	0.967193	0.995551	1.01926	0.913078	0.878339	0.892987	0.916692	1.02152	0.965107	0.814135	1.0023	0.989262	0.919746	0.981372	0.90484	0.981351	0.78129	0.150084	0.569132
CL 71:6; CL 17:1_18:2_18:1_18:2	[M-H]-	BEH C18, ESI(–)	CL	Norm. intensity	0.804962	1.09101	0.962977	0.811608	1.03702	1.06897	0.823817	1.14325	1.14407	0.840871	0.970089	1.16239	0.91563	1.05207	0.829271	1.11295	1.01937	0.958446	0.843099	0.973667	0.99203	0.826886	0.953745	0.940209	0.987804	1.07937	0.869132	0.911269	0.981545	1.01189	0.878964	0.864435	0.939734	0.849175	0.932992	0.843295	1.05667	1.01937	0.946977	0.984675	0.8717	0.548306	0.786237	0.502868	0.861923
CL 71:7; CL 17:1_18:2_18:2_18:2	[M-H]-	BEH C18, ESI(–)	CL	Norm. intensity	0.960899	1.11066	0.984809	1.01519	0.957506	1.08991	1.05736	1.00127	1.04317	1.03226	0.96458	1.0796	0.905224	1.0843	0.968637	1.01288	0.887409	1.09276	0.990352	1.01823	1.09063	0.879292	0.915002	1.07028	1.12821	0.979384	1.05223	0.992475	1.10308	1.11239	0.861441	1.03388	1.00052	1.02484	0.924365	0.866951	1.03771	1.01288	1.00429	1.07765	0.96244	0.762159	0.545449	0.565862	0.294414
CL 72:5; CL 18:0_18:2_18:1_18:2	[M-H]-	BEH C18, ESI(–)	CL	Norm. intensity	0.8124	0.996979	1.21083	1.025	1.00302	0.888927	1.02823	0.853031	0.851765	1.01164	1.06446	1.09794	0.954578	0.992062	0.867105	0.904617	1.01104	0.925593	0.787544	0.827785	0.936671	0.870462	1.06534	0.926568	0.931219	0.817344	0.846945	0.769488	0.7754	0.879754	0.942753	0.774589	0.995811	0.906916	0.843783	0.827203	1.01994	0.925593	0.898515	0.832144	0.875349	0.944652	0.448619	0.23106	0.0310794
CL 72:6; CL 18:1_18:2_18:1_18:2	[M-H]-	BEH C18, ESI(–)	CL	Norm. intensity	0.985557	1.05661	1.00448	0.999581	0.981948	1.00042	1.12357	1.06801	0.967476	1.12399	1.23204	1.1119	1.03849	1.09284	1.06398	0.936722	1.10082	1.07806	0.949484	1.02635	0.898739	1.12364	1.1416	1.01207	0.997995	0.869551	0.91308	1.23418	0.98606	1.04175	1.08419	0.939044	1.04042	0.978119	1.02073	0.913232	1.11773	1.07806	1.01921	0.992027	0.999426	0.0221427	0.112702	0.621349	0.965773
CL 72:7; CL 18:1_18:2_18:2_18:2	[M-H]-	BEH C18, ESI(–)	CL	Norm. intensity	1.07423	1.00124	1.0073	0.898869	0.998759	0.819371	0.87541	0.957722	0.902965	0.849785	0.84969	1.02385	1.04459	1.02265	0.799193	1.07865	0.906064	1.00048	0.917421	1.1229	0.91814	0.85671	1.00464	0.982315	0.980445	0.943861	0.88001	1.02511	0.983757	0.879762	0.921823	0.983633	0.876226	0.97915	0.859389	0.859532	0.889188	1.00048	0.950228	0.962153	0.899025	0.252587	0.881587	0.99427	0.697238
CL 72:8; CL 18:2_18:2_18:2_18:2	[M-H]-	BEH C18, ESI(–)	CL	Norm. intensity	0.93544	1.08155	1.05003	0.977626	0.982024	1.01798	0.881387	1.03505	0.968742	1.07945	1.0293	0.941976	0.9445	0.879352	1.05766	0.953331	0.931813	1.06487	0.90126	0.88038	0.942171	1.00274	0.930178	0.953118	0.972029	0.939014	1.04048	0.97706	0.987935	1.06867	0.9989	0.839152	0.943366	0.905925	0.973142	0.839098	0.99902	0.953331	0.936174	0.982498	0.924645	0.631485	0.361546	0.0263526	0.741547
CL 72:9; CL 18:2_18:2_18:2_18:3	[M-H]-	BEH C18, ESI(–)	CL	Norm. intensity	1.03108	1.13642	0.901192	0.815413	1.00671	0.99329	1.09246	1.07146	1.06855	0.964008	1.06054	0.920692	0.958851	0.872374	1.12027	0.924858	0.898585	0.960831	1.01923	0.866165	0.951184	1.11136	0.85155	1.02705	0.863833	0.873906	0.959315	1.07158	0.913801	0.966834	0.930594	0.980479	0.885212	0.906765	0.962939	0.954204	1.06455	0.924858	0.985208	0.936558	0.942399	0.381201	0.676883	0.878396	0.492406
CL 74:6; CL 18:0_18:0_18:2_20:4	[M-2H]2-	BEH C18, ESI(–)	CL	Norm. intensity	0.985798	1.09571	1.17994	0.911106	0.968978	1.0142	0.920559	0.881467	0.834423	1.04047	0.888279	1.09087	0.89489	1.28309	0.98029	1.00665	1.04224	1.01881	0.978915	0.961197	0.877243	1.01517	0.989951	1.06591	1.16275	0.92413	1.1353	1.00083	0.783647	0.869646	1.0487	0.911559	1.14248	1.06846	0.760118	0.821448	0.904419	1.01881	0.984433	0.962479	0.980131	0.174162	0.863441	0.365831	0.536185
CL 74:7; CL 18:1_18:2_18:1_20:3	[M-H]-	BEH C18, ESI(–)	CL	Norm. intensity	1.00658	1.03812	0.972143	0.993417	0.984895	1.03706	1.09212	0.933358	0.985414	0.958323	0.9949	1.17988	1.13646	0.94032	1.06112	0.971747	1.03067	1.0857	0.960926	0.955306	0.967077	1.03488	1.05022	1.02281	0.980882	0.96144	0.911872	1.12346	1.07407	1.10574	1.02238	0.894545	1.04835	0.980775	0.893004	0.927802	0.990157	1.03067	0.994946	1.02748	0.954288	0.649864	0.332916	0.745719	0.585384
CL 74:8; CL 18:1_18:2_18:2_20:3	[M-2H]2-	BEH C18, ESI(–)	CL	Norm. intensity	1.02563	1.08251	0.925594	1.00328	0.996725	0.970386	1.05956	0.929284	1.08613	0.965001	0.90587	1.01079	0.981068	1.05267	0.911202	1.03847	1.01121	0.997783	0.991435	1.12932	1.09772	0.884781	1.00592	1.02085	1.03253	0.937769	0.96179	0.984378	1.00357	1.01207	0.948549	1.08316	0.892108	0.947533	0.974106	0.908099	0.987895	1.01121	1.01339	0.993976	0.948041	0.83225	0.948943	0.622392	0.651391
CL 74:9; CL 18:2_18:2_18:2_20:3	[M-H]-	BEH C18, ESI(–)	CL	Norm. intensity	0.872489	1.00434	1.03752	0.995664	1.01037	0.96212	1.00791	0.970934	0.974262	0.874401	1.00226	0.882177	1.17301	0.959897	1.04543	0.994044	1.01754	0.959986	1.13285	1.04557	0.973207	0.922379	1.09313	1.04804	1.02502	0.976271	0.949536	1.05254	0.873753	1.04301	0.896895	0.935682	0.871517	1.00699	1.10205	0.966437	0.972598	0.994044	1.04681	1.00065	0.951059	0.420505	0.294788	0.190129	0.867329
CL 74:10; CL 18:2_18:2_18:2_20:4	[M-2H]2-	BEH C18, ESI(–)	CL	Norm. intensity	1.00103	1.03002	1.0812	0.878205	0.998967	0.903723	0.919121	0.88089	0.955407	0.904154	0.944497	0.910356	0.883921	0.995016	0.94764	1.01844	0.931659	1.06888	0.926843	0.936245	0.917267	0.938933	0.974696	0.925013	0.979339	0.895201	0.89554	0.915017	0.915387	0.90552	0.914143	0.83546	0.859437	0.898954	0.922479	0.912566	0.914739	0.995016	0.931544	0.910269	0.90576	0.087896	0.852316	0.190503	0.0868435
CL 76:12; CL 18:2_18:2_18:2_22:6	[M-H]-	BEH C18, ESI(–)	CL	Norm. intensity	1.05291	1.04475	1.00152	0.865898	0.99265	0.998483	1.10897	0.952296	0.962499	0.898426	1.12842	1.06294	1.10519	0.924801	0.954222	1.15876	0.966491	0.93301	1.03441	0.93464	1.08859	0.911256	1.02549	0.814073	0.902971	0.894974	0.91812	1.05085	0.915515	0.902384	0.8724	0.964315	0.98727	1.06716	0.980702	0.91997	1.01272	0.954222	0.980064	0.909243	0.972508	0.590331	0.774946	0.627996	0.121707
Cer 34:0;O2; Cer 18:0;O2/16:0	[M+CH3COO]-	BEH C18, ESI(–)	Cer	Norm. intensity	1.09614	0.988936	0.958422	0.982137	1.09522	1.01106	1.09944	1.12337	1.16678	1.02807	1.0195	1.08408	1.22268	0.963165	1.09579	1.0527	1.14537	1.03233	1.13654	1.03158	1.18053	1.11336	1.06885	1.16451	1.0977	1.07238	1.09981	1.04355	1.11646	1.1017	1.00153	0.978256	1.03156	1.02179	1.1754	1.16106	1.09176	1.0527	1.12495	1.09875	1.02667	0.081178	0.183891	0.0191321	0.0309805
Cer 36:0;O2; Cer 18:0;O2/18:0	[M+CH3COO]-	BEH C18, ESI(–)	Cer	Norm. intensity	1.01145	1.02485	0.988551	0.982869	0.972878	1.05337	1.09233	1.09158	0.961207	1.03664	0.923667	1.01136	0.951671	1.09396	0.932101	1.03631	1.08038	1.12951	1.01925	0.953641	0.996933	0.898679	1.05852	1.00262	0.967132	0.878273	0.918267	1.0444	1.09037	1.01518	0.838416	0.982813	0.87162	0.938102	0.938579	0.853285	1.024	1.08038	0.999779	0.991157	0.904861	0.661094	0.385591	0.515594	0.576785
Cer 40:0;O2; Cer 18:0;O2/22:0	[M+CH3COO]-	BEH C18, ESI(–)	Cer	Norm. intensity	0.979747	1.01247	0.99501	0.876348	1.08486	1.00499	0.98432	0.923791	1.02026	1.00626	0.894555	1.03258	0.969908	1.07366	1.09457	1.03685	1.10939	1.03127	1.02806	1.04615	0.991911	0.846349	1.10706	0.953374	0.909308	0.871539	0.917041	0.932638	0.887137	1.03733	0.775032	0.856682	0.84388	0.729925	0.912434	0.746895	0.995289	1.07366	1.00999	0.913174	0.809456	0.677776	0.110745	0.944836	0.0990682
Cer 42:0;O2; Cer 18:0;O2/24:0	[M+CH3COO]-	BEH C18, ESI(–)	Cer	Norm. intensity	1.04945	0.96915	0.977754	1.02225	0.956782	1.07217	1.22034	0.958864	1.1673	0.953522	1.00057	1.06061	1.00092	1.07028	1.289	1.18808	1.11782	1.15124	1.02341	1.11672	0.960486	1.10464	1.04236	1.15124	0.885172	0.947893	0.913263	1.01899	0.981145	0.971051	0.887909	0.963498	0.890425	0.87485	0.96142	0.927643	1.03059	1.15124	1.0735	0.959472	0.909034	0.315475	0.0169342	0.121513	0.0737746
Cer 40:0;O3; Cer 18:0;O3/22:0	[M+CH3COO]-	BEH C18, ESI(–)	Cer	Norm. intensity	1.01024	0.989763	0.956738	1.16609	0.930256	1.03119	1.13244	1.00475	1.04306	0.927204	0.908916	0.982644	1.02302	0.904422	1.24139	0.877261	1.11401	1.16226	0.994781	0.969818	0.984733	1.07452	0.996055	0.977597	0.949019	0.973516	0.904387	0.952639	0.981925	0.911517	0.821043	0.874369	1.0282	0.994172	1.03966	1.02572	0.993697	1.11401	0.989757	0.950829	1.00994	0.77088	0.573251	0.70579	0.0876486
Cer 41:0;O3; Cer 18:0;O3/23:0	[M+CH3COO]-	BEH C18, ESI(–)	Cer	Norm. intensity	1.01405	1.09674	0.936782	0.985945	0.976265	1.03271	1.06721	0.99654	1.13115	0.973957	1.01113	1.07379	0.942282	1.24204	0.943818	1.0159	1.06278	0.99306	1.06357	1.00715	0.989834	0.998651	0.940878	1.04541	1.0805	0.961015	1.14161	1.00523	1.05059	0.906318	0.836924	0.949103	0.850702	0.871411	0.876555	0.900265	1.03917	1.0159	1.0029	1.02791	0.873983	0.308589	0.617551	0.986418	0.68659
Cer 42:0;O3; Cer 18:0;O3/24:0	[M+CH3COO]-	BEH C18, ESI(–)	Cer	Norm. intensity	0.958846	1.08143	1.00608	0.972859	0.993923	1.09653	1.12777	1.02368	1.13541	0.990638	1.00332	1.15004	1.07591	1.25789	1.06322	1.13811	1.19618	1.15835	1.00589	1.09837	1.1654	1.03604	1.09337	1.07376	1.04345	1.0156	1.01092	0.9741	1.11895	0.991889	0.93705	0.940793	1.09838	1.01811	1.20087	0.983112	1.07573	1.15835	1.08357	1.01326	1.00061	0.189319	0.00658617	0.0922677	0.815053
Cer 42:1;O3; Cer 18:0;O3/24:1	[M+CH3COO]-	BEH C18, ESI(–)	Cer	Norm. intensity	0.992777	1.02379	1.00722	0.966274	0.865902	1.0693	1.17748	0.932589	1.00939	1.05474	0.95387	0.953215	0.899663	0.983844	0.992031	0.931578	0.947588	1.12661	0.935295	0.990429	1.00734	0.866535	0.981109	0.812846	0.957575	0.894141	0.878995	0.920471	1.0256	1.0417	0.848759	0.927291	0.939099	0.789102	0.889374	0.847049	0.98163	0.983844	0.958202	0.939023	0.869066	0.591497	0.86779	0.220399	0.403458
Cer 36:1;O2; Cer 18:1;O2/18:0	[M+CH3COO]-	BEH C18, ESI(–)	Cer	Norm. intensity	0.972668	1.04283	0.990014	1.07926	0.97956	1.00999	1.15981	1.03892	1.10253	1.00501	1.00515	0.971602	1.08559	1.02994	1.08375	1.00282	0.97685	1.07603	1.03012	0.975669	0.971834	1.00776	0.989004	0.897119	0.937406	0.997206	1.08634	0.978256	1.07269	1.01878	0.979797	1.01212	0.992941	0.958388	1.09284	1.0351	1.02204	1.02994	0.982336	1.008	1.00253	0.323349	0.262459	0.207406	0.926097
Cer 37:1;O2; Cer 18:1;O2/19:0	[M+CH3COO]-	BEH C18, ESI(–)	Cer	Norm. intensity	1.04343	1.00233	1.04421	0.976678	0.997674	0.949215	1.10582	0.973329	1.05426	0.950384	0.980403	0.926968	1.06335	1.14473	1.03807	0.99025	1.08883	1.07078	0.932511	0.923739	1.00841	0.83298	1.08801	0.940249	0.965042	0.892264	0.893335	0.979156	0.930242	0.886725	0.932418	0.852055	0.95409	0.950007	0.935781	0.874728	0.976866	1.07078	0.93638	0.911789	0.934099	0.908426	0.033915	0.239511	0.00598259
Cer 38:1;O2; Cer 18:1;O2/20:0	[M+CH3COO]-	BEH C18, ESI(–)	Cer	Norm. intensity	0.97536	1.02464	1.03071	0.893226	1.06016	0.963798	1.1392	1.03646	0.977635	0.933709	1.01964	0.858736	1.0543	0.98906	0.904647	1.02208	1.01603	1.00853	1.04705	1.159	0.946571	0.819054	0.972857	0.982847	1.02328	0.981137	0.975414	1.04969	0.959915	0.997394	0.937338	0.848971	0.853445	0.948529	0.944005	0.881412	0.998637	1.00853	0.977852	0.989265	0.909375	0.950861	0.81341	0.948904	0.821639
Cer 39:1;O2; Cer 18:1;O2/21:0	[M+CH3COO]-	BEH C18, ESI(–)	Cer	Norm. intensity	1.00457	0.995429	0.951925	1.03331	0.967508	1.03936	1.22672	1.10276	1.04261	1.02565	1.05634	1.05418	1.0669	1.01274	1.35623	1.13021	1.07433	1.10564	1.07688	1.13259	1.04651	1.11652	1.07558	1.01986	0.962164	1.10068	1.14717	1.00634	1.10616	0.985013	0.864465	0.919553	0.987853	0.973398	0.995952	1.07034	1.05526	1.10564	1.07623	1.05351	0.980626	0.0277666	0.0338478	0.00519385	0.155102
Cer 40:1;O2; Cer 18:1;O2/22:0	[M+CH3COO]-	BEH C18, ESI(–)	Cer	Norm. intensity	0.976249	1.07372	0.975223	0.996849	1.01135	1.00315	1.04203	0.970089	0.977257	0.885211	1.0265	1.04755	1.05446	1.21499	1.04548	1.09497	1.13272	0.999789	0.994909	1.07099	1.00641	0.983268	0.990895	1.01983	1.04336	0.97658	1.18607	0.992388	1.06433	0.886785	0.915128	1.03199	0.949004	0.960019	0.940614	1.05266	1.00188	1.09497	1.00066	1.01787	0.954511	0.625605	0.0339917	0.806544	0.67462
Cer 40:2;O2; Cer 18:1;O2/22:1	[M+CH3COO]-	BEH C18, ESI(–)	Cer	Norm. intensity	0.989728	1.01027	0.967897	0.950612	1.05593	1.03832	1.16238	1.12206	0.93951	0.986381	0.995528	0.870092	1.04178	1.00713	0.943794	0.96823	1.06665	1.03173	1.03883	1.11395	0.942413	0.892418	1.01989	0.960675	1.0177	0.999917	0.987219	1.07561	0.987544	1.00031	0.975741	0.930891	0.928613	0.96617	0.980263	0.962101	0.990954	1.00713	0.990282	1.00012	0.964136	0.830947	0.764656	0.841664	0.675407
Cer 40:3;O2; Cer 18:1;O2/22:2	[M+CH3COO]-	BEH C18, ESI(–)	Cer	Norm. intensity	1.00267	0.986086	1.00583	0.99733	0.977052	1.03987	1.16718	0.989073	0.931167	0.869134	0.948357	1.0329	1.14512	1.00462	1.01541	1.0028	1.07149	1.05942	0.921281	1.04012	1.04352	1.00876	1.10577	0.932146	1.07556	0.980149	1.07639	0.945226	1.05583	1.00248	0.920544	0.988951	0.942552	1.01383	1.12332	1.13389	0.968715	1.01541	1.02444	1.02916	1.00139	0.788531	0.0727203	0.818598	0.400049
Cer 41:1;O2; Cer 18:1;O2/23:0	[M+CH3COO]-	BEH C18, ESI(–)	Cer	Norm. intensity	0.826823	1.03209	1.00757	1.02004	0.992428	0.95532	1.02756	1.02348	1.02364	0.857456	0.994261	0.995439	1.01023	1.19865	1.01151	1.14839	1.10746	1.13392	1.00785	1.12648	1.1848	0.985432	1.0454	0.987189	1.01694	1.01091	0.948709	1.04192	1.0001	0.890712	0.986417	0.902123	0.934411	0.940647	1.06735	0.905455	1.00946	1.13392	1.02662	1.0055	0.937529	0.728605	0.0148276	0.0965522	0.751692
Cer 41:2;O2; Cer 18:2;O2/23:0	[M+CH3COO]-	BEH C18, ESI(–)	Cer	Norm. intensity	0.97154	1.08374	0.983716	1.0986	1.01628	0.939898	1.09654	1.1214	1.01314	1.11194	0.997059	0.962782	1.21239	0.999074	1.28324	1.04352	1.20409	1.12065	1.10177	1.08337	1.0296	1.05012	0.958799	1.00572	1.16494	1.06601	1.10371	1.05796	1.12887	0.988365	0.928351	0.916715	1.07549	1.15412	1.00107	1.22011	1.05484	1.12065	1.03986	1.08486	1.03828	0.379465	0.0320067	0.516473	0.0844241
Cer 42:1;O2; Cer 18:1;O2/24:0	[M+CH3COO]-	BEH C18, ESI(–)	Cer	Norm. intensity	0.863308	0.911266	1.14272	1.03237	1.1365	0.967632	1.13957	1.12957	1.0261	0.991917	0.944446	0.976115	1.21497	1.18278	1.24326	0.990574	1.09183	1.22602	1.23915	1.15048	1.1167	1.20779	0.959429	1.04903	1.01864	0.857331	1.09817	1.04949	1.16401	1.25708	0.936613	1.09473	1.08999	1.06565	1.09412	1.25654	1.00901	1.18278	1.13359	1.07383	1.09206	0.667273	0.0368427	0.109559	0.393245
Cer 42:2;O2; Cer 18:2;O2/24:0	[M+CH3COO]-	BEH C18, ESI(–)	Cer	Norm. intensity	1.01016	1.08593	0.901897	0.989845	0.934451	1.09578	1.05903	1.06357	1.14506	1.05274	1.00872	1.07752	0.989293	1.19553	0.968199	1.08119	1.07764	0.932488	1.07835	1.03493	0.994296	1.08121	0.971842	1.03054	1.08495	0.918376	1.1821	1.04921	1.16833	0.964006	0.893761	0.986839	0.899658	0.946623	0.912562	0.900793	1.0613	1.07764	1.03274	1.06708	0.906678	0.108456	0.474339	0.44914	0.30627
Cer 42:3;O2; Cer 18:1;O2/24:2	[M+CH3COO]-	BEH C18, ESI(–)	Cer	Norm. intensity	1.01114	1.04771	0.990138	0.914796	0.976927	1.00986	1.03303	1.07373	1.03813	0.932336	1.0757	0.871191	1.14111	0.946366	1.0084	1.05359	1.05298	1.0535	1.0415	1.05744	0.938707	0.892393	0.939043	1.00251	1.05631	1.01967	1.06502	1.03604	0.95783	0.982415	1.0185	0.979645	0.980383	1.06583	0.995084	0.96321	1.03558	1.05298	0.970777	1.02786	0.987734	0.757516	0.141299	0.692275	0.293697
Cer 42:4;O2; Cer 18:2;O2/24:2	[M+CH3COO]-	BEH C18, ESI(–)	Cer	Norm. intensity	1.02224	1.00942	0.913634	1.07698	0.958474	0.990583	1.09777	0.976786	0.907515	0.886811	1.00999	0.925984	1.14046	0.97326	1.15471	0.998562	1.06828	1.01454	1.05323	1.03535	1.10998	0.968325	1.02883	0.947608	1.02936	0.920093	1.05442	1.03965	0.906539	1.00695	0.854987	0.992254	0.986002	1.07835	0.985882	0.895665	0.951385	1.01454	1.03209	1.01816	0.985942	0.496319	0.132511	0.407542	0.946356
Cer 43:1;O2; Cer 18:1;O2/25:0	[M+CH3COO]-	BEH C18, ESI(–)	Cer	Norm. intensity	1.03787	0.978462	1.00033	0.999666	0.968856	1.06987	1.20258	0.973784	1.15281	0.971061	1.02257	1.0483	1.02121	1.09061	1.30204	1.18734	1.11431	1.14087	0.980461	1.10225	0.946293	1.12601	1.06516	1.15934	0.921435	0.974721	0.955773	1.01064	1.01667	0.99581	0.929897	0.99189	0.905063	0.909728	0.972282	0.975336	1.03544	1.14087	1.08371	0.985266	0.95109	0.23884	0.00981662	0.181219	0.192387
Cer 43:2;O2; Cer 18:1;O2/25:1	[M+CH3COO]-	BEH C18, ESI(–)	Cer	Norm. intensity	1.00217	1.04879	0.997833	0.946759	0.992897	1.05617	1.06929	1.02065	1.10289	0.987011	0.961981	1.17894	1.07154	1.14403	1.07237	1.11926	1.1452	1.08584	0.990302	1.05247	1.15922	0.981057	1.12855	1.07756	1.02849	1.01509	1.05252	0.910986	1.00887	1.03586	0.900573	1.00553	1.09807	0.966073	1.12073	1.01481	1.04497	1.11926	1.06501	1.02179	1.01017	0.238295	0.00100603	0.118653	0.964469
Cer 44:1;O2; Cer 18:1;O2/26:0	[M+CH3COO]-	BEH C18, ESI(–)	Cer	Norm. intensity	0.867475	0.992949	1.01905	1.00705	0.951694	1.03522	0.943706	1.01466	0.959211	1.01241	1.02374	0.898399	0.925935	0.957839	0.970635	0.950916	0.960287	0.990668	0.941449	0.893818	0.981563	0.952	0.935224	0.923516	0.918549	0.837116	0.98105	0.921558	0.929733	1.00163	0.927998	0.824529	0.897161	0.848791	0.889768	0.739041	0.985812	0.960287	0.938337	0.925646	0.869279	0.914736	0.479784	0.171408	0.199044
Cer 44:2;O2; Cer 18:1;O2/26:1	[M+CH3COO]-	BEH C18, ESI(–)	Cer	Norm. intensity	0.93525	0.955444	1.18484	1.02875	0.990318	1.00968	1.08288	1.10231	1.13825	1.00923	1.00737	1.06409	1.1219	1.10529	1.13714	0.940507	1.15288	1.06103	1.1084	0.98696	0.949145	1.1152	0.964182	1.0342	1.20144	0.906095	0.979014	0.986261	1.02408	0.89331	0.883892	0.988779	0.845352	1.06431	1.09847	1.18673	1.07348	1.10529	1.01058	0.982638	1.02654	0.262018	0.183441	0.851788	0.750496
Cholesterol	[M-H2O+H]+	BEH C18, ESI(+)	Cholesterol	Norm. intensity	0.999394	1.07894	1.03813	1.00061	0.974708	0.9977	1.07725	1.09342	1.01216	1.04596	1.05833	1.1159	0.98766	0.972367	1.07544	0.969951	1.00886	1.14754	1.02179	1.09363	1.08952	1.05063	1.12778	0.985947	1.12705	1.05369	0.987418	0.966311	1.02419	1.11655	0.969833	0.963594	1.06766	1.05958	0.977174	1.0264	1.06779	1.00886	1.07008	1.03894	1.00179	0.0346222	0.719658	0.105562	0.341777
CoQ8	[M+H]+	BEH C18, ESI(+)	CoQ	Norm. intensity	0.973271	1.14223	1.02438	0.975617	1.04201	0.941505	1.08113	0.980546	1.07788	0.926889	1.02635	0.940684	1.09565	1.12309	1.05753	0.945414	1.06313	1.15527	1.06761	1.07394	1.04165	1.12161	1.07064	1.02323	1.06863	1.08049	1.0694	1.00912	1.05453	1.12831	0.818454	0.954561	0.831222	0.951639	0.95829	0.850771	1.00345	1.06313	1.06912	1.06901	0.901205	0.790509	0.202418	0.152987	0.149305
CoQ9	[M+H]+	BEH C18, ESI(+)	CoQ	Norm. intensity	1.01498	0.993894	1.05602	1.00611	0.95705	0.887508	1.04415	1.0314	1.01135	0.794009	1.01822	0.976295	1.19614	1.08842	1.00884	1.04874	0.96952	0.981782	0.932671	1.02009	1.14533	0.832765	0.993616	0.922258	1.12087	0.846282	0.96676	1.13372	1.11543	1.05335	0.841416	0.814532	0.719144	0.851632	0.818683	0.83598	1.01479	1.00884	0.963144	1.08439	0.827332	0.884581	0.162742	0.820739	0.327179
CoQ10	[M+H]+	BEH C18, ESI(+)	CoQ	Norm. intensity	0.849122	1.08353	0.932093	0.997335	1.09289	1.00266	1.19382	0.976301	1.06066	0.879457	1.00572	1.07913	0.957864	0.967798	1.17157	0.84152	0.993409	1.00639	1.05088	1.09794	1.01771	0.89334	1.12767	0.930841	0.866075	1.01053	1.16922	1.01342	1.18383	1.03101	0.839149	0.874107	0.836492	0.896195	0.856455	0.833609	1.03319	0.993409	1.0343	1.02221	0.847802	0.506504	0.957048	0.626274	0.407839
DG 34:1; DG 16:0_18:1	[M+NH4]+	BEH C18, ESI(+)	DG	Norm. intensity	1.02645	1.05214	0.95413	0.973546	1.07135	0.932313	1.00707	0.990669	0.983733	0.966172	1.00011	0.949412	1.09259	0.962983	1.05522	1.08999	1.13968	1.06298	1.09804	1.08566	1.01322	0.95896	1.02805	0.950858	1.10147	0.908897	1.09686	1.102	1.04306	1.02244	1.01659	0.966979	1.04414	0.973645	1.06788	1.01383	0.987201	1.06298	1.02064	1.06996	1.01521	0.463293	0.0774014	0.555178	0.276185
DG 34:3; DG 16:0_18:3	[M+NH4]+	BEH C18, ESI(+)	DG	Norm. intensity	0.889429	0.993119	1.16249	0.78381	1.20776	1.00688	1.12158	0.905295	0.948776	1.0809	0.895852	0.971635	0.83252	1.01017	0.92877	0.923044	1.06448	1.07747	0.891509	1.09339	1.00293	0.821729	1.04267	0.985547	0.959421	0.717575	1.02989	1.18112	0.992356	0.953426	1.04314	1.036	0.958881	0.930181	0.869583	0.992813	0.960205	1.01017	0.994241	0.975888	0.975847	0.797895	0.659403	0.665937	0.704766
DG 35:2; DG 17:0_18:2	[M+NH4]+	BEH C18, ESI(+)	DG	Norm. intensity	0.981781	1.11048	1.01467	0.985326	0.98158	1.06913	1.17455	1.08262	0.924715	0.889574	1.06189	0.917451	1.04347	1.13539	0.917438	1.06291	0.982811	1.09927	0.937691	1.00495	1.10318	0.926788	1.08779	0.908449	0.953382	1.00013	1.07463	1.07391	0.998542	1.11544	0.934213	0.898242	0.934427	0.996669	0.979105	0.884478	0.993305	1.06291	0.97132	1.03702	0.93432	0.772269	0.68483	0.495589	0.722884
DG 36:1; DG 18:0_18:1	[M+NH4]+	BEH C18, ESI(+)	DG	Norm. intensity	0.972363	1.072	1.05634	0.958382	0.98023	1.01977	0.895917	1.05191	1.17022	0.775088	1.09091	0.914746	1.24589	1.1065	1.28052	1.01618	1.05498	0.985818	1.09098	1.1272	0.984293	1.01804	0.931265	1.18801	0.907762	1.08333	0.932764	1.00714	1.00032	0.889725	1.00721	1.08705	0.896254	1.04961	1.12278	0.978529	0.983329	1.05498	1.05451	0.966544	1.02841	0.679097	0.0775395	0.307997	0.290455
DG 36:2; DG 18:0_18:2	[M+NH4]+	BEH C18, ESI(+)	DG	Norm. intensity	1.01953	1.00685	1.02325	0.982293	0.985768	0.993145	1.02939	1.03041	1.04879	0.916879	1.06095	0.933407	1.07996	1.0213	1.03068	1.06415	1.02064	1.1121	1.02817	1.11646	1.02038	0.905016	1.06803	0.964987	1.11254	0.951527	1.04796	1.0537	1.05753	1.02642	0.930888	1.04105	1.00108	0.963625	0.980217	0.931287	1.0299	1.03068	1.02427	1.05083	0.971921	0.95565	0.00999383	0.634061	0.108737
DG 36:3; DG 18:1_18:2	[M+NH4]+	BEH C18, ESI(+)	DG	Norm. intensity	0.984893	1.06938	1.01511	0.984193	1.10568	0.943019	1.09001	0.997962	1.00412	0.932536	1.12297	1.04066	0.968218	1.08781	0.995056	1.02794	1.00348	1.08948	0.968579	1.10884	1.02185	0.953078	1.01913	0.918873	1.05379	0.92369	1.04975	1.08562	1.0535	0.995726	0.976236	1.02862	0.902459	0.933435	1.02122	1.005	1.02239	1.02794	0.993857	1.05162	0.990616	0.708821	0.724403	0.623289	0.77704
DG 36:4 (1); DG 18:2_18:2	[M+NH4]+	BEH C18, ESI(+)	DG	Norm. intensity	0.991602	0.941452	0.977605	1.03784	1.0084	1.00885	0.973716	0.957032	0.990685	0.935581	0.959932	0.942171	1.03063	0.969646	1.00154	1.00648	1.00824	1.08509	1.02819	1.02694	0.98617	0.934701	1.04858	0.910741	1.03833	0.91334	0.928723	0.976327	1.09026	0.968397	0.960869	0.945853	0.925294	0.946055	1.00899	0.95589	0.958482	1.00648	1.00655	0.972362	0.950972	0.0535937	0.299954	0.851797	0.788916
DG 36:4 (2); DG 16:0_20:4	[M+NH4]+	BEH C18, ESI(+)	DG	Norm. intensity	1.00061	1.04774	1.017	0.999389	0.994889	0.987828	1.05591	0.991119	0.989768	0.91465	1.01519	1.03213	0.986624	1.02557	0.994194	0.997973	0.965757	1.16412	1.01681	1.07715	0.957092	0.95717	1.02417	0.933271	1.065	0.901406	1.07592	1.00328	1.03339	1.12604	0.917579	1.02657	0.934022	0.998589	1.00971	0.910407	1.00316	0.997973	0.986991	1.0492	0.966306	0.717149	0.648034	0.58086	0.440556
DG 36:5; DG 18:2_18:3	[M+NH4]+	BEH C18, ESI(+)	DG	Norm. intensity	0.949541	1.09164	0.9763	1.0237	0.912206	1.1391	1.08055	0.952652	0.987714	0.88657	1.08039	1.07774	0.954433	1.05727	1.00025	0.941631	1.10009	1.00871	0.969396	1.05197	1.01859	0.873875	1.07172	0.960274	1.11809	1.02279	1.08393	1.07101	1.11818	1.06694	0.88676	1.04103	0.938541	1.00345	0.994359	0.992662	1.03273	1.00871	0.993994	1.07747	0.993511	0.928601	0.909764	0.607709	0.122356
DG 38:4; DG 18:0_20:4	[M+NH4]+	BEH C18, ESI(+)	DG	Norm. intensity	1.01609	1.04447	1.03901	0.942467	0.953208	0.983908	1.06267	0.953409	1.01849	0.950293	0.972332	0.975821	1.06696	0.972689	0.991925	0.958022	0.889514	1.06709	0.962039	1.13011	1.02257	0.93258	1.07601	0.916168	1.02845	0.985775	1.02423	1.05459	0.965616	1.01448	0.866261	1.02699	0.939381	0.865089	0.980598	0.897504	0.974077	0.972689	0.992303	1.01935	0.918443	0.765972	0.871255	0.801338	0.492777
DG 38:5; DG 18:1_20:4	[M+NH4]+	BEH C18, ESI(+)	DG	Norm. intensity	0.997073	1.0749	1.12115	1.00293	0.969813	0.988359	1.01636	0.928234	1.00003	0.918416	1.0013	1.08258	0.985335	1.05659	0.991631	0.987728	0.952648	1.09934	0.989009	1.07193	1.01997	0.941666	1.0617	0.926955	1.10355	0.968592	1.11569	1.02632	1.04944	1.20465	0.961734	1.04566	0.910053	0.981225	0.961939	0.850653	1.00066	0.991631	1.00449	1.07649	0.961837	0.340902	0.689384	0.504794	0.232886
DG 38:6 (1); DG 18:2_20:4	[M+NH4]+	BEH C18, ESI(+)	DG	Norm. intensity	1.14055	1.2	1.02235	0.977647	0.873359	0.930029	1.00818	1.16267	1.05643	1.05576	0.982304	1.04388	0.98067	0.95708	0.897247	0.936077	1.05679	1.14271	1.0494	1.07355	0.964982	0.980828	1.04921	0.825503	1.17058	0.999217	0.935067	1.00304	1.11892	1.11638	1.05914	1.08725	0.90358	0.882447	1.05416	0.81629	1.04982	0.95708	1.01502	1.05971	0.97887	0.639116	0.65559	0.608849	0.610406
DG 38:6 (2); DG 16:0_22:6	[M+NH4]+	BEH C18, ESI(+)	DG	Norm. intensity	0.95031	1.12003	1.01502	0.917495	0.984982	1.15284	0.98744	1.05428	1.03321	0.986768	1.05038	0.900756	1.04207	1.07448	0.915415	0.976742	1.01189	1.12357	0.913009	0.981461	1.05829	0.988003	1.09469	0.928146	1.08853	0.951672	1.00724	1.03725	0.988234	1.02937	0.909606	1.01612	0.994433	0.998484	1.1469	0.88715	1.01032	1.01189	0.984732	1.01831	0.996459	0.646531	0.990696	0.553624	0.884299
DG 40:4; DG 18:0_22:4	[M+NH4]+	BEH C18, ESI(+)	DG	Norm. intensity	0.946077	1.1477	0.894264	1.05392	0.903761	1.0831	1.04554	1.03875	0.915156	0.95093	0.980478	0.885499	1.04592	0.930156	0.944098	0.957065	1.02511	1.0052	1.03952	0.98064	0.983911	1.01245	0.850466	0.870075	1.0394	0.997005	1.04826	0.985475	1.03267	0.975363	0.910213	1.07893	0.928394	0.934466	1.01228	0.923297	0.965704	0.957065	0.982276	1.01484	0.93143	0.497454	0.675703	0.3822	0.857291
DG 40:5; DG 18:0_22:5	[M+NH4]+	BEH C18, ESI(+)	DG	Norm. intensity	1.0211	0.978895	1.1267	0.94982	0.893522	1.08199	1.09462	0.923523	1.0674	1.1109	1.04029	1.10344	0.985734	0.953491	0.964103	0.895097	0.774288	1.04577	1.02914	1.03324	1.06762	0.822947	1.07793	0.960813	0.929782	1.02938	0.993599	1.15533	0.96215	0.996407	0.789502	1.10535	0.869309	0.955335	0.846524	0.776859	1.08101	0.953491	1.03119	0.995003	0.857917	0.31474	0.193268	0.851763	0.960144
DG 40:6 (1); DG 18:2_22:4	[M+NH4]+	BEH C18, ESI(+)	DG	Norm. intensity	0.972457	1.08006	1.08058	0.988161	0.866992	1.01184	1.12739	1.05966	1.01687	0.927865	1.0543	0.979511	1.06433	0.922765	1.06699	1.06043	1.01021	1.3293	1.03864	1.12537	1.01314	0.957766	1.05682	0.99427	0.981434	0.927855	1.10255	1.01304	1.12482	1.18186	0.983782	1.15477	1.00591	1.04032	1.04672	0.918668	1.03558	1.06043	1.02589	1.05779	1.02312	0.536478	0.26666	0.457782	0.304637
DG 40:6 (2); DG 18:0_22:6	[M+NH4]+	BEH C18, ESI(+)	DG	Norm. intensity	0.984441	1.01956	0.902069	0.99538	1.00732	1.00462	0.928931	0.96896	0.935456	0.916585	0.945544	0.924548	1.00548	0.877243	1.08206	0.939865	0.939626	0.977675	0.897768	1.00804	0.956909	0.91183	0.944551	0.941096	0.98115	0.963215	0.96271	0.964951	0.938514	0.99081	0.883586	1.02475	0.959527	1.00146	1.02811	0.845174	0.932194	0.939865	0.942824	0.964083	0.980495	0.0275285	0.657482	0.102234	0.345607
DG 40:7; DG 18:1_22:6	[M+NH4]+	BEH C18, ESI(+)	DG	Norm. intensity	0.923968	1.0907	0.983453	0.955825	1.09201	1.01655	1.04771	1.0062	1.05647	1.01593	1.1878	0.940623	1.07083	1.28886	1.10436	0.861076	1.07272	1.02665	0.958882	0.999386	1.06091	0.91509	1.11547	0.975635	1.03426	0.958337	1.12078	1.06102	1.19246	1.19869	0.984668	1.0494	0.86708	1.04473	1.22491	0.931213	1.03182	1.07272	0.98751	1.0909	1.0147	0.483161	0.360579	0.883415	0.110444
DG 40:8; DG 18:2_22:6	[M+NH4]+	BEH C18, ESI(+)	DG	Norm. intensity	0.90648	1.03691	1.08143	1.14008	0.953262	0.963092	0.903533	0.985222	1.19769	0.978617	1.09944	1.03154	1.07384	0.999275	1.00632	1.07799	0.988236	1.02623	1.14309	1.1287	1.02781	0.967251	1.00916	1.025	1.12376	0.957823	1.01126	1.03434	1.0238	1.04759	0.958889	1.10126	1.00398	1.15115	1.05502	1.26733	1.00838	1.00632	1.02641	1.02907	1.07814	0.737379	0.708586	0.443765	0.653157
FA 14:1	[M-H]-	BEH C18, ESI(–)	FA	Norm. intensity	0.998653	1.08942	1.01434	0.997759	1.00135	0.975692	1.36917	1.07328	1.09406	0.949683	1.07176	1.02685	1.0262	1.94389	0.996515	1.09889	1.08334	1.0251	1.03757	1.05123	1.12283	0.927866	1.00669	1.08227	1.0166	0.971571	1.07445	1.04876	1.06356	1.11797	0.965107	0.963083	0.882333	0.926597	0.990447	1.01692	1.07252	1.08334	1.0444	1.05616	0.964095	0.192091	0.25491	0.445706	0.198765
FA 15:0	[M-H]-	BEH C18, ESI(–)	FA	Norm. intensity	0.978434	0.998474	1.00153	1.0574	0.831411	1.31819	1.42954	1.0119	1.19237	1.08399	1.12916	0.907814	1.08162	1.2612	1.17574	1.35967	1.255	1.03804	1.05434	1.00887	0.990618	1.04099	1.0525	1.07868	0.93224	1.22912	1.18899	0.890659	0.93448	1.0805	0.993376	1.01106	1.03275	1.12068	0.974657	0.980925	1.10657	1.255	1.04674	1.00749	1.00222	0.354565	0.0723	0.921128	0.896345
FA 15:1	[M-H]-	BEH C18, ESI(–)	FA	Norm. intensity	1.00116	0.97698	1.10798	0.998841	1.15734	0.818143	1.71921	1.18606	0.963309	0.998425	1.13934	1.02672	1.0976	2.68331	0.956522	1.17553	0.966808	1.042	1.1162	1.09978	0.913969	0.904134	0.869395	1.12792	0.905253	0.803188	0.878808	0.91926	0.976044	0.962772	0.91494	0.955501	0.835793	0.907491	0.942669	0.872455	1.08303	1.042	1.00687	0.912257	0.911215	0.222048	0.29193	0.945425	0.0892148
FA 16:0	[M-H]-	BEH C18, ESI(–)	FA	Norm. intensity	0.943618	1.09265	1.0591	0.979114	1.00035	0.999648	0.966558	1.01047	1.12384	1.12117	1.04336	1.01591	0.937786	0.963708	0.880535	0.966483	0.963148	1.00257	0.939315	0.83232	1.05889	0.796622	1.04343	1.0366	0.989812	0.905445	1.02096	1.06173	1.09093	0.963677	1.11929	1.03183	1.06552	0.811685	1.1355	0.969243	1.02964	0.963708	0.987958	1.00539	1.04868	0.336405	0.0557777	0.264158	0.847234
FA 16:1	[M-H]-	BEH C18, ESI(–)	FA	Norm. intensity	1.05133	1.08264	0.97106	1.00439	0.959003	0.995607	1.14607	0.992113	1.04874	0.958674	1.03097	0.972864	1.02154	1.2068	1.02092	1.03712	1.07781	0.992686	1.06823	0.995191	1.02094	0.975363	1.00978	1.06014	1.07214	0.99233	1.06938	1.00142	1.03429	0.965867	1.02678	0.981365	0.985734	0.944573	0.95947	1.06502	1.01154	1.03712	1.01536	1.01786	0.983549	0.684797	0.217529	0.664521	0.66017
FA 16:2	[M-H]-	BEH C18, ESI(–)	FA	Norm. intensity	0.997574	1.04394	0.996983	0.987292	1.00243	1.05036	1.12381	1.01692	0.997616	1.01411	1.00005	1.04725	1.0345	1.11044	1.05601	1.00854	1.01652	1.01309	1.00602	1.02687	1.01346	1.00469	1.01186	1.03642	1.06272	1.0171	1.04998	1.02981	1.04463	1.07575	1.00044	1.03863	1.01548	1.0101	1.05985	0.988467	1.01551	1.01652	1.01266	1.0473	1.01279	0.388029	0.195072	0.781149	0.0376988
FA 16:3	[M-H]-	BEH C18, ESI(–)	FA	Norm. intensity	0.955005	1.01956	1.01947	0.925499	1.00368	0.996316	1.05599	0.95247	1.01627	0.993477	0.987143	0.981973	0.959689	1.0206	0.99084	0.981396	0.971893	0.977298	0.956776	1.0107	0.93933	0.979822	1.02895	0.975029	1.00288	0.998943	0.990612	0.977281	1.01546	1.10879	0.955357	0.96564	0.984305	0.939225	0.993792	0.909396	0.99031	0.981396	0.977426	1.00091	0.960499	0.605213	0.870545	0.82035	0.268842
FA 17:1	[M-H]-	BEH C18, ESI(–)	FA	Norm. intensity	0.975568	0.996372	1.15295	0.989975	1.10361	1.00363	1.32277	0.998463	1.01305	0.93646	1.0318	0.980701	0.893445	1.65783	0.903827	1.06095	1.01939	1.02678	0.963647	1.09243	1.05517	0.935386	1.09315	1.06097	1.13259	1.05801	0.956963	1.08092	1.12817	1.0873	0.971892	1.07011	0.92247	0.929751	0.968434	0.97072	1.00575	1.02678	1.05807	1.08411	0.969577	0.876748	0.646824	0.931853	0.373091
FA 17:2	[M-H]-	BEH C18, ESI(–)	FA	Norm. intensity	1.02801	1.00703	0.992972	1.04554	0.984942	0.980621	1.12623	1.02465	1.04664	1.07852	0.984464	1.07417	1.05108	1.23398	1.15963	1.10578	1.19336	1.11011	1.17608	1.22208	1.19328	1.11804	1.20955	1.08136	1.25738	1.15551	1.16923	1.15099	1.24277	1.23985	1.13313	1.18506	1.07756	1.09237	1.19024	1.10586	1.0604	1.15963	1.18468	1.20454	1.1195	0.053885	0.000873215	7.58244e-05	5.70332e-06
FA 18:0	[M-H]-	BEH C18, ESI(–)	FA	Norm. intensity	0.894285	1.07365	0.998015	0.960693	1.00199	1.04281	1.14669	0.970577	0.824446	0.97232	1.03673	1.08123	0.925185	1.0337	0.974729	0.952214	0.967793	1.00367	0.894606	1.13541	0.955341	0.956205	1.08428	0.944521	1.0175	0.980626	0.831886	1.12735	0.964444	1.01074	0.955673	1.05493	1.60027	0.916468	0.903111	0.937916	1.00453	0.974729	0.955773	0.995685	0.946795	0.850435	0.541355	0.99695	0.892518
FA 18:1	[M-H]-	BEH C18, ESI(–)	FA	Norm. intensity	1.02306	0.973411	0.999134	1.01359	0.957581	1.00087	0.959936	0.947509	1.0012	0.888364	1.00906	0.982034	0.919248	1.00855	0.937438	1.00874	0.997715	0.956508	0.938032	0.96237	0.958829	0.920054	1.00115	1.00868	0.959817	0.920479	0.936832	0.96645	1.04215	0.918446	1.00922	0.983364	1.00318	0.942761	0.958277	0.923065	0.970985	0.997715	0.960599	0.948325	0.970821	0.177997	0.244809	0.117586	0.111096
FA 18:2	[M-H]-	BEH C18, ESI(–)	FA	Norm. intensity	0.99071	1.03213	1.00929	0.98347	0.978348	1.06956	1.05388	1.0205	1.01617	0.977851	1.0111	0.999365	0.970863	1.06067	1.03187	1.01009	0.942738	1.09292	0.979974	1.02207	1.02245	0.987584	1.03096	1.0046	1.03955	1.01118	1.05116	1.00909	1.01211	1.05063	0.984638	1.01807	0.967236	0.971931	0.985333	0.927344	1.01364	1.03187	1.01333	1.02583	0.978284	0.88716	0.783026	0.876474	0.292085
FA 18:3	[M-H]-	BEH C18, ESI(–)	FA	Norm. intensity	0.978048	1.03604	1.0712	0.98832	1.0028	0.997201	1.05982	1.00489	0.987728	0.984979	0.984001	1.00198	1.01416	1.0215	1.01682	1.0104	0.998654	1.01498	0.997621	1.02681	0.994803	0.960496	1.01256	1.01036	1.03929	0.978063	0.956275	0.981778	1.02989	1.0626	0.940224	0.967437	0.927493	0.958411	1.01386	0.962563	0.994855	1.01498	1.00399	1.00584	0.960487	0.660415	0.974287	0.502556	0.85085
FA 18:4	[M-H]-	BEH C18, ESI(–)	FA	Norm. intensity	0.98704	0.955529	1.02295	0.982519	1.01296	1.01926	1.02049	0.966969	0.95289	0.979732	0.957837	0.949523	1.02763	1.00787	0.998602	0.987453	1.03304	1.03537	0.987413	0.973364	0.949868	0.933217	1.02744	0.931221	1.03721	0.938614	0.979103	0.957171	1.00314	0.992669	0.939713	0.947785	0.992074	0.939409	1.02462	0.933823	0.962403	1.00787	0.961616	0.985886	0.943749	0.125341	0.204014	0.140555	0.513934
FA 19:0	[M-H]-	BEH C18, ESI(–)	FA	Norm. intensity	0.99809	1.00438	1.0101	0.963693	1.00191	0.924071	1.09669	0.922231	0.972966	0.959696	0.961179	0.943069	0.980857	1.09479	0.997708	0.993101	1.00011	0.957909	1.01223	1.04025	0.989915	0.987779	0.998689	0.959535	0.968128	1.03259	0.918018	1.02421	1.09044	1.02965	1.06581	1.0276	1.04328	0.936484	1.02629	0.98364	0.960438	0.997708	0.994302	1.02693	1.02694	0.792782	0.408066	0.432726	0.359931
FA 19:1	[M-H]-	BEH C18, ESI(–)	FA	Norm. intensity	0.958699	1.02717	1.19337	0.971515	1.23968	0.972832	1.19048	1.04114	1.04169	0.988598	1.00801	0.986108	1.00024	1.35458	0.95283	1.08994	1.0506	1.02502	1.03495	1.16113	1.0156	0.976179	1.15238	1.01819	1.09299	1.0037	1.02589	1.05204	1.0841	1.11483	0.949159	0.963036	0.933613	0.946961	1.04008	0.96163	1.02458	1.0506	1.02657	1.06807	0.955395	0.769849	0.817137	0.989507	0.975049
FA 19:2	[M-H]-	BEH C18, ESI(–)	FA	Norm. intensity	0.928448	1.00777	1.04334	0.971995	1.02555	0.99223	1.08372	0.956981	1.0679	0.947283	1.03097	0.993521	0.976159	1.0344	1.04555	0.948239	0.929112	0.978124	1.02638	1.01694	0.985777	0.957478	1.05623	1.03638	0.974467	0.965839	0.986889	0.978338	1.02965	1.01116	0.915877	0.996728	0.951806	0.937049	1.01232	0.966962	1.01224	0.978124	1.02166	0.982614	0.959384	0.532444	0.710841	0.429501	0.847942
FA 19:4	[M-H]-	BEH C18, ESI(–)	FA	Norm. intensity	0.974826	1.04223	0.990527	0.96772	1.02785	1.00947	0.99221	0.979602	1.00266	0.952516	0.997978	1.03283	0.999211	1.05671	1.08577	1.02636	0.978537	0.987733	1.01047	1.05305	1.0642	0.962299	1.0863	1.04517	1.05862	0.967307	1.04293	0.959344	1.13803	1.08792	0.963705	1.05969	0.952064	0.991517	1.08371	0.981836	0.995094	1.02636	1.04911	1.05078	0.986677	0.585952	0.357423	0.140275	0.220082
FA 19:5	[M-H]-	BEH C18, ESI(–)	FA	Norm. intensity	0.979576	0.920834	1.02243	0.961942	1.02042	1.14057	0.965376	0.950768	1.00666	1.00343	0.900814	0.918696	1.19568	0.995435	1.0418	1.03071	1.01788	1.00937	1.01232	1.07213	0.98231	0.911387	1.11789	1.07936	1.02159	0.990978	0.96493	1.13802	1.05278	1.14087	0.97888	0.976146	1.0984	1.01258	1.09373	1.00317	0.958072	1.01788	1.04222	1.03718	1.00788	0.189334	0.365759	0.631067	0.333536
FA 20:0 (1)	[M-H]-	BEH C18, ESI(–)	FA	Norm. intensity	0.998996	0.99807	1.001	1.05096	0.996685	1.02287	0.977034	0.968664	0.937968	0.918829	1.01667	1.0371	1.02149	1.05702	1.03151	1.02647	1.14344	0.906095	1.03288	1.0528	1.13279	0.936341	0.901992	0.971235	0.953567	0.927424	0.971659	1.00496	0.981025	0.991465	0.941959	0.911739	0.982601	0.940574	1.01569	1.06608	0.972849	1.03151	1.00206	0.976342	0.96228	0.113792	0.55855	0.853602	0.0201594
FA 20:0 (2)	[M-H]-	BEH C18, ESI(–)	FA	Norm. intensity	0.957533	1.08248	1.13864	0.982307	0.972486	1.01769	1.44586	0.973658	1.06957	1.02569	0.990244	0.990847	1.00264	1.28979	1.12751	1.11082	1.06557	0.990367	1.02004	19.8686	1.10118	0.98989	1.0085	1.09284	1.07768	0.99907	1.03646	0.99555	1.76251	1.04899	1.15975	1.12751	128.749	1.12199	1.15088	1.12283	1.00827	1.11082	1.05644	1.04272	1.13919	0.486404	0.20245	0.338388	0.332577
FA 20:1	[M-H]-	BEH C18, ESI(–)	FA	Norm. intensity	0.937977	1.00686	1.03629	0.920799	0.993136	1.01855	1.12547	0.95333	0.910199	0.973349	0.979975	1.04509	0.95379	1.06624	0.968259	0.991821	0.90759	1.00114	0.956337	0.937963	0.965614	0.919062	1.0227	0.935756	0.995263	0.894711	0.956767	1.01333	1.00613	0.98569	0.955108	0.987784	0.953363	0.96601	0.9767	0.867151	0.976662	0.991821	0.94715	0.990477	0.960559	0.742376	0.888454	0.249066	0.701283
FA 20:2	[M-H]-	BEH C18, ESI(–)	FA	Norm. intensity	0.991789	0.998546	0.987532	1.00862	1.00145	1.02381	1.04147	0.984789	0.970226	0.992255	1.04796	1.00848	1.02934	1.1394	0.971346	1.05221	1.05923	1.00997	1.00105	1.02905	0.988915	0.975183	1.039	1.00664	1.03816	0.966705	0.978438	1.02181	1.04404	1.02473	0.995007	1.0152	0.918957	0.971535	1.00161	0.964226	1.00037	1.05221	1.00384	1.02327	0.983271	0.696396	0.109975	0.68346	0.480588
FA 20:3	[M-H]-	BEH C18, ESI(–)	FA	Norm. intensity	0.966115	0.954515	1.01335	0.986653	1.0476	1.0193	1.02949	1.00473	0.968118	0.934256	1.00973	0.958225	0.935605	1.08348	1.0328	0.980904	1.02397	1.00545	0.995463	0.97644	0.979546	0.919238	1.00955	0.963136	1.01648	0.948303	0.936174	1.00615	1.02326	0.98215	0.930448	0.986236	0.93775	0.936979	0.995791	0.938794	0.986422	1.02397	0.977993	0.994152	0.938272	0.51731	0.628901	0.239365	0.558921
FA 20:4	[M-H]-	BEH C18, ESI(–)	FA	Norm. intensity	1.05917	0.991323	1.02602	0.987375	0.977915	1.00868	1.07991	1.01396	0.965226	0.96128	1.03338	1.01729	1.04719	1.04776	1.10865	0.993927	0.956998	0.9688	0.988738	1.00604	1.03266	1.04389	1.01641	0.953253	1.03455	1.00887	0.98879	0.997308	1.01635	1.04363	0.994048	1.03823	1.06424	1.01223	1.10562	1.0653	1.01563	0.993927	1.01122	1.01261	1.05124	0.878799	0.657585	0.932212	0.674766
FA 20:5	[M-H]-	BEH C18, ESI(–)	FA	Norm. intensity	0.992162	1.05166	1.01441	0.926978	0.997424	1.00258	1.02607	0.96893	0.958517	1.06254	0.964347	0.992807	0.963491	1.00647	1.0025	1.00743	1.00046	0.946185	0.997295	0.991965	0.972563	0.947751	0.981082	0.986412	1.00403	0.917796	0.975518	0.976366	0.994365	1.06252	0.976755	0.959204	0.948722	0.952529	0.95477	0.90654	0.980869	1.0025	0.983747	0.985365	0.95365	0.934165	0.630881	0.342776	0.72728
FA 21:0	[M-H]-	BEH C18, ESI(–)	FA	Norm. intensity	0.960117	1.01939	1.16505	1.16468	0.980609	0.941428	1.75975	0.971054	1.04037	1.02309	0.967576	1.13035	1.20441	1.45932	1.21019	1.0331	1.04416	0.971097	0.932283	2.78288	1.09125	0.98273	1.10717	0.899392	1.00831	0.963918	1.10841	1.0204	1.21079	1.16517	1.10849	0.966305	8.77809	1.03006	0.976253	1.12503	1.03173	1.04416	1.03699	1.06441	1.06927	0.420936	0.198959	0.407431	0.491231
FA 21:1	[M-H]-	BEH C18, ESI(–)	FA	Norm. intensity	1.04276	1.11795	1.07489	0.957242	0.938677	0.887935	1.74319	0.920686	0.924347	0.9515	0.983295	1.1019	0.926428	1.40007	0.984898	1.04944	1.13433	0.947182	1.00371	1.16069	1.15403	0.902074	1.04778	0.98881	1.01787	1.02541	1.03076	1.04523	1.13808	1.04446	0.991525	1.11776	1.12924	1.0408	1.04202	0.899861	0.967398	1.04944	1.02575	1.03761	1.04141	0.473924	0.40342	0.486103	0.272428
FA 21:2	[M-H]-	BEH C18, ESI(–)	FA	Norm. intensity	1.10555	0.958772	1.04123	0.92833	1.15603	0.883183	1.88434	1.00746	1.04226	1.00297	1.04048	1.11984	1.02531	1.61837	1.18101	1.3334	0.886932	1.07977	1.06083	1.31007	1.03556	1.01727	1.15825	1.02782	1.19253	1.15637	1.07962	0.944391	1.13785	1.04545	1.15657	0.939867	0.998037	1.28165	0.973007	1.06235	1.04137	1.18101	1.04819	1.10874	1.03019	0.275169	0.156188	0.191046	0.187645
FA 21:4	[M-H]-	BEH C18, ESI(–)	FA	Norm. intensity	0.981779	0.977232	1.09022	0.955262	1.04147	1.01822	1.06597	0.960952	0.973916	0.987481	1.01087	1.04122	1.0569	1.06405	1.00923	0.962615	0.947966	1.01308	1.00915	1.01598	1.01099	0.950411	1.03628	0.891118	1.00514	0.973819	0.985663	1.01788	1.04108	1.07532	1.02377	1.00248	0.958617	1.00064	1.02385	0.868827	0.999177	1.00923	1.01007	1.01151	1.00156	0.88292	0.952156	0.425106	0.824231
FA 21:5	[M-H]-	BEH C18, ESI(–)	FA	Norm. intensity	1.02501	0.92358	1.00604	0.993959	1.11202	0.937085	1.04958	0.949503	0.929235	1.0272	0.914391	0.890478	0.951532	1.06554	1.03805	0.958569	0.938569	1.01339	1.00788	1.0377	1.03172	0.949245	1.01657	0.93015	0.978219	0.99797	0.912753	0.999073	1.04016	1.02529	1.00401	1.00308	1.0598	0.989531	0.917509	0.880304	0.939369	1.01339	1.01222	0.998521	0.996307	0.323733	0.881498	0.904924	0.828658
FA 22:0	[M-H]-	BEH C18, ESI(–)	FA	Norm. intensity	0.997716	1.07939	0.982876	1.04034	0.950916	1.00228	1.65302	0.964333	1.10218	0.983994	0.999644	0.980125	1.09426	1.21153	1.0849	0.994066	1.05776	0.989703	0.925117	11.9697	0.970172	0.957283	0.953343	1.03523	0.998602	0.891124	0.971699	0.924777	1.40164	1.03548	1.08794	1.09601	64.416	0.956148	1.02195	0.966868	0.991819	1.05776	0.963727	0.985151	1.05494	0.36758	0.127812	0.35127	0.724455
FA 22:1	[M-H]-	BEH C18, ESI(–)	FA	Norm. intensity	0.990053	1.00341	1.04659	1.00236	0.997643	0.965953	1.23774	1.02873	1.0154	0.986234	0.963453	0.998064	1.0616	1.16968	1.06856	1.09541	1.03162	1.01913	1.09716	1.32532	1.05935	1.0153	1.03788	1.0853	1.07829	1.03358	1.11929	1.07222	1.15389	1.09927	1.0688	1.09966	1.82197	1.11274	1.20805	1.08584	1.00673	1.06856	1.07232	1.08878	1.1062	0.399349	0.0135827	0.0555835	0.00101699
FA 22:2	[M-H]-	BEH C18, ESI(–)	FA	Norm. intensity	0.99424	0.943779	0.943249	1.00576	1.02164	1.04415	1.15429	1.00268	1.0203	0.931486	0.97925	0.998554	1.02964	1.24602	1.05754	1.02144	1.02022	1.02841	0.965119	1.12041	0.990445	0.929692	0.974045	1.0117	1.11365	1.01527	0.957332	1.06399	1.13092	1.03786	0.983142	1.02386	1.04917	0.991969	1.10645	0.947443	1.00062	1.02841	0.982245	1.05093	1.00792	0.537705	0.0893542	0.843024	0.078788
FA 22:3	[M-H]-	BEH C18, ESI(–)	FA	Norm. intensity	0.910349	0.99525	1.21078	0.947519	1.1518	1.00475	1.21819	0.94612	0.937382	0.986745	1.03675	1.07585	0.978678	1.31763	1.00992	1.04058	0.977958	1.03517	1.01281	1.13804	1.01744	0.932598	1.14719	0.937132	1.05478	0.967046	0.998157	1.0683	1.11613	1.2001	0.915869	0.940458	0.945088	0.888881	0.925119	0.899631	1.01175	1.03517	1.01513	1.06154	0.920494	0.961041	0.751824	0.926043	0.615716
FA 22:4	[M-H]-	BEH C18, ESI(–)	FA	Norm. intensity	1.00182	0.998185	1.00987	0.962455	1.00395	0.874908	0.98423	0.973311	0.973923	0.939994	0.979024	1.00963	1.07008	1.01328	1.08108	1.0002	1.01628	0.978702	0.992447	0.952988	0.999495	1.0036	0.985369	0.993087	0.999947	0.981655	0.947918	0.96808	0.99708	1.02057	0.957105	1.07037	0.985022	1.02631	0.990241	1.00574	0.976474	1.01328	0.992767	0.989368	0.99799	0.949962	0.0845369	0.586286	0.661387
FA 22:5 (1)	[M-H]-	BEH C18, ESI(–)	FA	Norm. intensity	1.00523	1.10335	0.99477	0.977519	1.04604	0.970588	1.06429	1.03529	1.06716	1.02601	1.04997	1.03303	1.00507	1.13938	1.0853	0.902016	1.04307	1.0649	0.993603	1.06626	1.02495	1.01343	1.03627	0.99238	1.13355	0.930472	1.03681	1.05088	1.05239	1.08831	1.04326	1.07711	1.06928	0.981161	1.02123	0.995198	1.04263	1.0649	1.01919	1.05164	1.03225	0.200874	0.556113	0.839025	0.367555
FA 22:5 (2)	[M-H]-	BEH C18, ESI(–)	FA	Norm. intensity	0.914727	0.993279	1.10693	0.932902	1.03802	1.00672	1.09103	0.952214	0.95692	1.0206	1.0193	1.08097	1.01004	1.0679	1.03457	0.935228	0.956999	0.988345	1.03754	0.964223	1.01132	0.949735	1.05221	0.898232	1.0098	0.943874	1.02388	0.96683	1.02915	1.0958	1.00637	0.983745	0.955275	0.96454	1.02483	0.86009	1.01995	0.988345	0.987774	1.01684	0.974142	0.580131	0.99812	0.730918	0.729718
FA 22:6	[M-H]-	BEH C18, ESI(–)	FA	Norm. intensity	1.04432	1.00549	0.988352	0.994515	1.14912	0.984132	1.13033	1.02853	0.989392	1.00791	0.982926	0.978464	1.01028	1.11888	0.98393	0.921484	0.992118	1.05464	1.00928	0.967495	0.98114	0.935263	1.09319	0.950793	0.98948	0.996646	0.903836	0.970781	1.08409	0.975398	0.994896	1.04008	1.0507	0.968588	0.960147	0.979182	0.998653	0.992118	0.974318	0.982439	0.987039	0.821845	0.716299	0.298093	0.270061
FA 24:0	[M-H]-	BEH C18, ESI(–)	FA	Norm. intensity	0.939258	1.08143	1.01943	1.07322	0.90079	0.980571	1.63333	0.979297	1.05897	0.942577	0.956891	1.01118	1.07765	1.30729	1.09432	1.01363	1.05849	0.902339	0.951311	1.14708	0.999804	0.952338	1.02045	1.05848	0.963269	0.843796	0.946259	0.915529	0.90835	0.96362	1.00006	1.02033	1.26376	0.991676	1.00826	1.00552	0.995238	1.05849	1.01013	0.930894	1.00689	0.404705	0.243811	0.606771	0.0556502
FA 24:1	[M-H]-	BEH C18, ESI(–)	FA	Norm. intensity	0.972661	1.031	0.977889	1.02542	0.983349	1.01665	1.1386	1.01631	1.03148	1.08047	0.971114	0.967894	0.996216	1.128	1.09754	1.01951	1.02728	1.02705	1.03697	1.04594	1.00306	0.978978	1.00067	0.999547	1.07961	0.997681	0.991746	1.00028	0.985161	0.997024	0.965267	1.02869	0.994348	0.970854	1.03772	0.943478	1.02389	1.02728	1.00186	0.997352	0.982601	0.278785	0.0680464	0.528357	0.686831
FA 24:2	[M-H]-	BEH C18, ESI(–)	FA	Norm. intensity	1.02331	1.04815	1.00642	0.965296	0.993579	0.973329	1.12033	0.991515	1.00961	1.02096	0.980682	0.992833	1.03829	1.1024	1.03622	1.07719	1.08667	1.01639	1.04727	1.12845	1.00342	0.9502	1.00042	1.02951	1.07689	0.98881	0.985009	0.968067	1.11721	1.07217	1.07825	1.11274	1.07567	1.03952	1.15416	1.05697	1.00122	1.07719	1.01647	1.03049	1.07696	0.489212	0.0116507	0.387422	0.268824
FA 24:4	[M-H]-	BEH C18, ESI(–)	FA	Norm. intensity	1.01649	1.0621	1.08843	0.962501	0.983507	0.957903	1.07973	1.06228	1.07908	1.02385	0.982966	1.04649	1.00996	1.11569	1.03065	1.11046	0.996786	1.06793	1.05609	1.06968	1.08094	1.05144	1.04702	1.0688	1.11114	1.02539	1.06135	1.05745	1.10385	1.02752	1.0734	1.0493	1.0427	0.977101	1.12583	0.962625	1.05439	1.06793	1.06244	1.0594	1.046	0.23418	0.18199	0.0498799	0.0761475
FA 24:5	[M-H]-	BEH C18, ESI(–)	FA	Norm. intensity	0.923679	1.03525	1.08306	0.953724	1.01228	0.987716	1.02081	0.929521	1.00434	0.93154	0.959869	1.10056	1.02792	1.00626	0.984709	1.04723	0.979676	1.12065	1.03419	0.901516	0.927215	1.00547	0.954237	0.941416	0.991247	1.00882	1.01317	0.979589	1.14133	1.01113	1.0263	1.05948	1.15424	1.04565	0.99159	0.935116	0.982105	1.00626	0.947826	1.00997	1.03597	0.822342	0.389661	0.241481	0.474292
FA 24:6	[M-H]-	BEH C18, ESI(–)	FA	Norm. intensity	1.00901	0.982678	0.958971	1.0362	0.990988	1.08255	0.980993	1.09541	1.01514	0.935218	0.978059	0.914126	0.98571	1.0662	1.09047	1.02801	1.10166	1.0327	0.981313	1.01078	0.923142	0.950383	0.995612	1.01104	0.99517	0.951066	1.00142	0.934534	1.00152	0.907079	0.954991	1.04111	0.957457	0.985023	0.987664	1.00557	0.979526	1.0662	0.988462	0.973118	0.986343	0.47534	0.138001	0.203346	0.0941337
FA 26:0	[M-H]-	BEH C18, ESI(–)	FA	Norm. intensity	0.939076	1.0928	1.13902	1.06092	0.914357	0.911425	1.85026	0.938161	1.06242	0.905103	0.941027	0.954486	0.98602	1.3375	1.12414	1.02462	0.949286	0.892852	0.894815	1.26874	0.940688	0.839928	1.04982	0.984962	0.984927	0.892424	0.923207	0.91938	1.01606	0.931208	1.00324	1.00488	1.29591	0.884362	0.841427	0.976828	0.947757	1.02462	0.962825	0.927207	0.990035	0.538488	0.590331	0.86326	0.178694
FA 26:1	[M-H]-	BEH C18, ESI(–)	FA	Norm. intensity	0.997649	1.00235	0.945299	1.01013	0.971402	1.08477	1.22439	0.996723	1.06045	1.05942	1.07522	1.00079	1.03521	1.16169	1.04279	1.07919	1.0696	1.01389	0.974906	1.0473	1.02562	1.01406	1.08644	1.03728	1.00388	0.875893	0.975439	1.07143	0.982877	1.07521	1.00716	1.0238	1.00137	1.03496	1.04256	0.924283	1.05993	1.0696	1.03145	0.993376	1.01548	0.112746	0.0463218	0.262935	0.902493
FA 14:1;O2	[M-H]-	BEH C18, ESI(–)	OxFA	Norm. intensity	0.914755	1.00088	1.1428	1.00703	0.999122	0.926877	0.903448	1.0348	0.799611	0.912591	0.878918	1.0196	0.943367	0.959639	0.906822	0.95285	0.892673	0.82221	0.889013	2.23022	0.82187	0.860128	0.930333	0.867162	1.09418	0.928537	0.897244	0.937435	1.34099	0.962007	0.889462	0.835897	5.80777	0.999163	0.984646	0.869108	0.90802	0.906822	0.878088	0.949721	0.937054	0.16449	0.0544944	0.667877	0.72001
FA 16:0;O	[M-H]-	BEH C18, ESI(–)	OxFA	Norm. intensity	1.00196	0.998035	1.06552	1.0307	0.964884	0.963015	2.1919	0.901555	1.03417	0.930839	0.960027	0.928909	0.867196	1.7328	0.869775	0.920218	0.951971	0.796112	0.891296	1.20098	0.889229	0.859372	0.8759	0.975709	0.972804	0.942394	0.996344	1.03842	0.920825	1.02736	1.07979	1.0201	1.19624	0.947824	1.03507	0.949693	0.945433	0.920218	0.890263	0.984574	1.02759	0.476948	0.898041	0.342341	0.418609
FA 16:1;O2	[M-H]-	BEH C18, ESI(–)	OxFA	Norm. intensity	0.902793	1.00805	0.991946	1.02989	1.04022	0.870953	1.00222	0.893818	0.914154	1.07475	1.01588	0.959789	0.870434	1.04669	1.10738	0.832775	1.05564	0.97929	0.820841	1.10033	0.92002	0.975358	1.09998	0.824778	1.18926	0.991791	0.781901	0.933358	0.908018	1.13543	0.754714	1.02371	1.01478	0.976754	0.857346	0.873205	0.981006	1.04669	0.947689	0.962574	0.92498	0.945482	0.882504	0.776878	0.818956
FA 17:3;O	[M-H]-	BEH C18, ESI(–)	OxFA	Norm. intensity	1.12824	0.992574	1.00416	1.02967	0.995836	0.992103	1.08146	0.981947	1.07161	1.014	1.04837	0.994481	1.08341	1.02635	1.12463	0.886688	1.15132	0.921733	1.04816	0.99776	0.940121	1.03737	1.02218	1.0784	1.00443	1.07156	0.969983	1.04083	0.980848	0.971984	0.958599	0.993162	1.11504	1.06295	1.04924	1.14276	1.03118	1.02635	1.02978	0.99264	1.0561	0.770925	0.865075	0.917384	0.546659
FA 18:1;O2	[M-H]-	BEH C18, ESI(–)	OxFA	Norm. intensity	0.975183	0.945497	1.02482	1.02686	0.968407	1.03707	1.01111	0.995699	0.9666	1.00359	0.958921	0.98737	1.0347	1.00101	1.05851	1.05598	1.10511	0.988443	0.945896	1.06479	0.981233	0.985297	0.923242	1.00047	1.06277	1.06861	0.958525	0.957673	1.08597	0.945228	0.964266	1.12289	1.067	1.04084	1.03263	1.06838	0.991534	1.05598	0.983265	1.01065	1.05392	0.617752	0.0860624	0.623051	0.598609
FA 18:2;O	[M-H]-	BEH C18, ESI(–)	OxFA	Norm. intensity	0.968275	1.03543	1.03172	0.929783	1.06133	0.947413	1.18188	1.00987	1.01421	0.972579	1.07162	1.06803	0.989336	1.05532	0.974918	1.04263	1.01681	0.974665	0.928773	1.06717	1.07072	0.983479	1.00535	0.946917	0.982856	0.977471	0.9835	0.934856	0.953724	1.07625	0.9127	1.01006	0.962753	0.944631	0.9785	0.943703	1.04112	1.01681	0.994412	0.980164	0.953692	0.154536	0.623712	0.888009	0.721845
FA 18:2;O2	[M-H]-	BEH C18, ESI(–)	OxFA	Norm. intensity	0.968789	1.03218	1.05488	0.983644	0.920294	1.01636	1.04328	0.951775	1.03426	0.994021	1.01362	1.09312	1.06147	0.942424	1.03404	0.972065	0.993298	1.06349	0.967124	0.979627	0.979203	0.871883	0.954145	0.984527	1.03111	0.934238	1.06562	1.00365	1.06238	0.974534	1.06844	0.920392	0.996976	0.948802	1.10452	0.998195	1.02394	0.993298	0.973163	1.01738	0.997585	0.378569	0.606288	0.161432	0.594753
FA 18:3;O	[M-H]-	BEH C18, ESI(–)	OxFA	Norm. intensity	1.08323	1.07956	0.995431	0.936538	0.956023	1.00457	1.03817	0.926187	0.962313	0.978364	0.971498	1.17668	1.72317	1.61183	1.72083	1.78472	1.72003	1.61333	2.19883	1.91578	1.98049	1.88248	2.09626	1.88879	1.84852	1.6905	1.78111	1.60104	1.75426	1.77422	2.58087	2.70625	2.62858	2.88723	3.12975	2.53664	0.974931	1.72003	1.94814	1.76424	2.66742	0.993764	5.26024e-09	1.06175e-08	1.01344e-08
FA 20:3;O2	[M-H]-	BEH C18, ESI(–)	OxFA	Norm. intensity	1.05404	0.995161	1.0493	0.954135	1.00484	0.948485	1.11952	0.956656	1.00161	0.97936	0.942388	1.10028	0.985844	0.966204	0.990091	0.975347	1.0762	1.0001	0.95445	1.01895	1.11612	0.955596	0.950775	0.963242	1.01957	0.908479	0.962239	0.972556	1.0256	0.992575	0.917894	1.09202	0.955263	0.978346	1.07907	0.905308	0.990484	0.990091	0.959419	0.982566	0.966805	0.671458	0.935647	0.814628	0.432385
FA 20:4;O	[M-H]-	BEH C18, ESI(–)	OxFA	Norm. intensity	1.03215	1.07973	0.977865	0.927714	1.02213	0.963268	1.3163	1.092	1.09476	1.03828	1.10416	1.10327	1.16489	1.14323	1.16842	1.19222	1.12207	1.1983	1.06119	1.15187	1.12203	1.10695	1.11698	1.11162	1.10546	1.03346	1.12651	1.1132	1.1472	1.11664	1.19455	1.18188	1.15084	1.19743	1.22089	1.11945	1.09901	1.16842	1.1143	1.11492	1.18822	0.0210012	6.80211e-05	0.00135242	0.00299035
FA 20:4;O2	[M-H]-	BEH C18, ESI(–)	OxFA	Norm. intensity	0.995448	1.00455	1.10731	0.93806	1.05391	0.900053	1.03783	0.949723	1.01803	0.883512	1.09759	0.949913	0.938722	0.929027	0.931976	1.06618	1.01453	1.03819	1.06983	1.0901	1.03131	0.913484	1.02587	0.938142	0.923084	1.01125	0.902959	1.02836	0.905904	1.0756	0.877051	1.12353	0.908646	0.996569	0.931661	0.920152	0.98397	1.01453	1.02859	0.967167	0.925906	0.816072	0.740108	0.789618	0.56758
FA 22:6;O (1)	[M-H]-	BEH C18, ESI(–)	OxFA	Norm. intensity	1.01545	1.00221	0.928215	0.997791	0.965917	1.04098	1.11984	1.1146	1.1111	1.30734	1.16013	1.16005	1.48136	1.38741	1.35493	1.19434	1.35468	1.20805	1.29855	1.07688	1.17809	1.40695	1.10744	1.16562	1.28468	1.06896	1.09151	1.07608	1.03287	1.12127	1.3484	1.50702	1.41048	1.41756	1.63779	1.33767	1.13994	1.35468	1.17186	1.0838	1.41402	0.000579998	3.38011e-05	0.00250377	0.0125912
FA 22:6;O (2)	[M-H]-	BEH C18, ESI(–)	OxFA	Norm. intensity	0.681571	0.961565	1.32189	1.06494	0.838192	1.03843	1.71816	1.19826	1.40199	0.5677	1.52884	1.33622	2.65648	2.24026	2.27607	2.24659	2.36671	2.14453	1.97182	2.30422	1.95273	2.4459	2.07885	2.01909	1.58921	1.55987	1.87373	1.69394	1.55641	2.22781	1.87738	1.88236	2.03465	2.52306	2.52763	2.3598	1.3691	2.24659	2.04897	1.64158	2.19722	0.126767	3.92321e-07	2.62206e-06	0.000264671
GM3 34:1;O2	[M-H]-	BEH C18, ESI(–)	GM3	Norm. intensity	0.919042	1.00392	1.00123	0.998772	1.14854	0.882489	1.04379	0.991433	0.927791	0.948707	0.942729	1.02469	1.02967	1.09271	1.12789	0.893182	0.946568	0.968324	0.921585	0.998965	1.11115	0.850215	1.14487	0.820793	0.963374	0.970108	0.889399	0.84296	1.26751	0.921632	0.945651	1.04202	1.04008	0.995374	1.01475	1.19899	0.97007	0.968324	0.960275	0.942503	1.02742	0.773481	0.747196	0.794816	0.823291
GM3 42:1;O2	[M-H]-	BEH C18, ESI(–)	GM3	Norm. intensity	1.04683	0.984193	1.00236	0.966261	0.997638	1.09056	0.99712	1.02276	0.941249	0.987692	0.889238	1.01979	0.900226	1.13077	0.956882	1.00161	0.949606	1.04536	0.889825	0.958417	0.94991	0.932743	1.03221	0.909981	0.968379	0.997892	0.855237	1.04179	0.957436	0.990162	0.770806	0.945969	0.866206	0.967891	0.920483	0.845139	0.992406	1.00161	0.941326	0.97927	0.893345	0.20454	0.662226	0.030861	0.176124
HexCer 40:1;O2	[M+CH3COO]-	BEH C18, ESI(–)	HexCer	Norm. intensity	1.01062	1.04113	0.921177	0.866506	1.06062	0.989379	0.946747	0.904526	1.0684	0.93969	0.891421	1.01144	0.92492	1.01632	1.01026	0.978623	1.07481	0.99706	0.976013	0.971445	0.952075	1.0817	0.872117	0.954263	1.00529	0.867399	1.06504	0.848872	0.899132	0.870097	0.965561	0.873814	0.850208	1.00489	0.99837	0.908408	0.943219	1.01026	0.962854	0.884615	0.936984	0.616055	0.617079	0.74582	0.264758
HexCer 41:1;O2	[M+CH3COO]-	BEH C18, ESI(–)	HexCer	Norm. intensity	0.982728	1.01577	0.96703	1.15065	0.984225	1.08011	0.944939	1.20284	1.05518	1.12809	1.01691	1.05367	1.27205	0.911317	1.2689	0.968954	1.11465	0.964825	1.07123	1.09169	0.997776	1.02068	1.14851	1.07084	1.07016	0.973017	1.15436	0.961864	1.15446	0.962239	0.844839	0.922769	0.985814	1.11849	0.938581	1.07406	1.05442	0.968954	1.07103	1.02159	0.962197	0.448516	0.472575	0.337351	0.746778
HexCer 42:2;O2	[M+CH3COO]-	BEH C18, ESI(–)	HexCer	Norm. intensity	1.04198	1.11164	1.00624	0.966497	0.993759	0.979266	1.17331	1.06104	1.19537	0.925768	1.00023	0.971042	1.08773	1.05943	1.0967	1.01189	1.0887	1.09189	1.06497	1.05781	0.930241	1.06761	0.896782	1.084	1.17878	1.00725	1.2095	1.06269	0.918296	0.92463	1.05475	1.04282	0.957281	1.24352	1.03809	1.01366	1.03064	1.0887	1.06139	1.03497	1.04046	0.465094	0.0522464	0.993367	0.55572
HexCer 42:1;O2; HexCer 18:1;O2/24:0	[M+CH3COO]-	BEH C18, ESI(–)	HexCer	Norm. intensity	1.07501	0.992744	1.00726	0.913231	1.05827	0.925291	0.980069	1.10412	1.04148	0.962937	1.03801	1.09626	1.04388	0.999396	1.05919	1.11923	1.12371	1.00179	1.04717	0.96529	0.920847	0.992733	0.882704	1.05943	0.938869	0.809478	0.890498	0.861769	0.911204	0.910391	0.988615	1.09444	0.989909	1.07046	1.08489	1.04227	1.03975	1.05919	0.979011	0.900445	1.05636	0.271988	0.105021	0.669382	0.00821966
LPC 16:0/0:0	[M+H]+	BEH C18, ESI(+)	LPC	Norm. intensity	0.965402	0.999749	1.00553	1.00025	1.03127	0.967685	1.13139	1.0479	1.0788	1.0055	1.04167	0.946803	1.10746	1.06567	1.15375	0.990695	1.0871	1.08986	1.00437	1.08931	1.00477	1.10882	1.0379	1.16266	1.09601	1.0274	1.14143	1.05907	1.10504	1.07809	0.972527	1.03899	1.07655	1.12091	1.1373	1.19536	1.04479	1.0871	1.0636	1.08705	1.09873	0.119364	0.00475503	0.0252263	0.000829898
LPC 16:1/0:0	[M+H]+	BEH C18, ESI(+)	LPC	Norm. intensity	0.912011	1.0065	1.10278	1.13731	0.912453	0.993497	0.987631	0.971245	0.957908	0.914556	0.978966	0.905988	0.973876	0.866918	0.995865	0.996213	0.959051	1.01827	0.971609	1.07182	0.958847	0.95347	1.1634	0.882957	1.01982	0.934772	1.06673	1.04742	1.03743	1.15844	0.97187	1.12288	0.930338	1.0857	1.13255	0.999838	0.964576	0.995865	0.965228	1.04243	1.04277	0.186058	0.360252	0.856557	0.5069
LPC 17:0/0:0	[M+H]+	BEH C18, ESI(+)	LPC	Norm. intensity	0.997873	1.00096	1.03887	0.999038	0.9328	1.12439	1.07706	0.918485	1.02139	1.01348	0.96535	1.00738	1.07436	1.04763	1.12486	1.04884	1.15724	1.09158	1.06559	1.01606	0.993969	1.08016	0.924032	0.944808	1.03024	0.975253	1.19647	0.980417	1.0295	1.02088	1.07065	1.07394	1.09206	1.10799	1.02792	1.00374	1.01043	1.09158	1.00501	1.02519	1.0723	0.665032	0.0376631	0.757546	0.593478
LPC 18:0/0:0	[M+H]+	BEH C18, ESI(+)	LPC	Norm. intensity	0.970314	1.11959	1.17352	1.00872	0.91732	0.99128	1.03822	1.04342	1.04148	0.962938	1.04191	0.940286	1.1191	1.02283	1.30343	1.01591	1.22634	1.15944	1.1703	1.01649	0.986644	1.00288	1.04075	0.999027	1.08315	1.02574	1.10466	1.12724	1.13796	1.26999	1.04126	1.19525	1.12819	1.11937	1.26924	1.1524	1.03985	1.15944	1.00968	1.11595	1.14029	0.678385	0.0977727	0.905452	0.0967443
LPC 18:1/0:0	[M+H]+	BEH C18, ESI(+)	LPC	Norm. intensity	0.991933	1.06482	1.00263	0.967446	0.997373	1.05081	0.9709	1.01693	1.03655	0.937013	1.00031	0.963603	1.03093	0.993535	1.03043	1.07021	1.08209	1.07919	1.06744	1.07867	1.02486	0.93352	0.917805	0.999177	1.09533	1.06307	1.01101	1.06729	1.11956	1.02937	1.0576	1.13824	0.994859	1.09367	1.14333	1.15319	0.985606	1.07021	1.01202	1.06518	1.11596	0.271975	0.123696	0.78155	0.0435231
LPC 18:2/0:0	[M+H]+	BEH C18, ESI(+)	LPC	Norm. intensity	1.00171	0.998289	1.05559	1.04609	0.938429	0.965094	0.935888	1.02531	0.959718	0.972982	0.958479	0.902818	1.10772	0.94021	1.03311	1.00919	1.00771	1.11475	1.14852	1.03592	0.957902	1.00302	1.06575	0.86931	1.05286	1.09694	1.0537	1.0536	1.14627	1.0479	0.918614	0.973503	1.08528	1.07035	1.10153	1.03141	0.959099	1.00919	1.01947	1.05365	1.05088	0.124367	0.31649	0.777001	0.0124234
LPC 19:0/0:0	[M+H]+	BEH C18, ESI(+)	LPC	Norm. intensity	0.987642	1.09049	1.17651	1.01236	0.984768	0.959079	1.01183	0.984483	1.01206	0.923081	1.02292	1.08673	0.937242	1.12775	0.918598	0.980792	0.951938	1.00801	1.01808	1.02644	0.892012	0.870821	1.04462	0.970309	0.956538	0.940588	0.866313	1.02386	1.00212	0.951876	0.904285	0.960925	0.978208	0.92432	0.993401	0.980836	1.01195	0.980792	0.994194	0.954207	0.969566	0.497115	0.321282	0.181909	0.0820272
LPC 20:0/0:0	[M+H]+	BEH C18, ESI(+)	LPC	Norm. intensity	1.00803	0.981038	1.03697	0.944746	0.991974	1.04349	1.07258	0.854531	1.04971	0.88281	0.990673	0.90558	1.01402	0.989736	0.947728	1.01418	0.951684	0.952551	0.85922	1.02271	0.9495	0.813203	0.946759	0.902176	1.00154	0.861784	0.910318	0.971184	0.933179	0.991797	0.876563	1.02527	0.996572	0.868668	0.962807	0.895276	0.948127	0.952551	0.924468	0.952181	0.929042	0.323785	0.278378	0.0298936	0.0607601
LPC 20:1/0:0	[M+H]+	BEH C18, ESI(+)	LPC	Norm. intensity	0.973193	1.26389	0.991713	1.00829	0.935436	1.06947	1.13116	1.09922	0.998878	0.985767	1.0891	1.05203	1.03521	1.0558	0.946832	1.07989	1.01998	0.997098	1.04854	0.985167	1.22301	1.00406	1.06609	1.01732	1.20836	1.03267	1.09535	1.00302	1.08281	1.02955	1.01243	1.09502	1.03397	1.12429	1.07505	0.947377	1.07056	1.01998	1.03293	1.05774	1.05451	0.730423	0.737616	0.781316	0.552446
LPC 20:2/0:0	[M+H]+	BEH C18, ESI(+)	LPC	Norm. intensity	0.90866	1.08389	0.980163	0.98406	1.0569	1.01594	1.00765	0.973199	1.04271	0.988613	1.02599	1.01238	0.998575	1.06176	1.09696	0.978787	1.05186	1.06633	1.02412	1.09871	1.05709	0.946077	1.02663	1.02991	1.06956	1.06636	1.0546	1.06111	1.07099	1.0759	1.19423	1.01177	1.0599	0.985159	1.05485	1.07339	1.01002	1.06176	1.02827	1.06796	1.05737	0.901165	0.258909	0.452647	0.0372044
LPC 20:3/0:0	[M+H]+	BEH C18, ESI(+)	LPC	Norm. intensity	0.944652	1.0495	0.999592	0.937959	1.00613	1.00041	0.970669	0.956719	1.08236	0.841174	0.989819	0.912345	0.912678	1.00651	0.968806	1.08466	0.955424	0.929712	0.913378	1.04618	0.957433	0.913119	1.02458	0.998371	0.992692	0.966787	0.901211	1.11058	1.03003	0.996006	0.925351	0.918306	0.910294	0.989195	1.1348	0.945135	0.963694	0.968806	0.977902	0.994349	0.935243	0.424072	0.670801	0.631921	0.772095
LPC 20:4/0:0	[M+H]+	BEH C18, ESI(+)	LPC	Norm. intensity	1.00073	0.95619	1.06558	1.03816	0.888794	0.999273	0.976224	1.02671	0.954013	0.937179	1.01816	0.94211	1.07084	0.989804	1.02471	1.04853	0.998016	1.1569	1.0449	1.076	0.94941	0.998267	1.18292	0.911079	1.08382	0.965896	1.1634	1.11513	1.17166	1.18386	0.948346	1.04761	0.912413	0.984943	1.0232	0.965794	0.965119	1.02471	1.02159	1.13927	0.975369	0.61229	0.144305	0.467866	0.0155133
LPC 20:5/0:0	[M+H]+	BEH C18, ESI(+)	LPC	Norm. intensity	0.989252	1.0904	1.05028	0.961196	0.995967	1.00403	1.11651	1.07027	1.1353	1.0971	1.05167	0.916913	0.965094	1.09914	1.16947	1.0295	1.14493	1.07323	1.02018	0.986107	1.0811	1.03745	0.992648	0.933758	1.10209	1.09553	1.19134	1.01679	1.01742	1.02194	1.04158	1.09439	1.20372	1.28834	1.17362	1.16021	1.08369	1.09914	1.00642	1.05874	1.16692	0.214466	0.102775	0.817268	0.115624
LPC 22:0/0:0	[M+H]+	BEH C18, ESI(+)	LPC	Norm. intensity	1.06252	0.985211	1.09388	1.01479	0.985087	0.984419	0.957774	0.8662	1.06461	0.802007	0.933383	0.903704	0.956846	1.01266	0.987453	0.894124	0.99923	1.12124	0.973559	1.03536	1.06062	0.834641	1.00215	0.914982	1.04696	0.997531	0.990171	0.987363	0.986785	0.928027	0.977058	0.941774	1.13732	0.960922	0.967682	0.818969	0.918544	0.99923	0.987855	0.988767	0.964302	0.0355511	0.491521	0.223297	0.228945
LPC 22:4/0:0	[M+H]+	BEH C18, ESI(+)	LPC	Norm. intensity	0.876887	1.06492	1.18953	0.924439	1.08566	0.935081	1.14228	0.949744	1.06834	1.07804	1.11768	0.843505	0.909517	0.990358	0.814179	1.0871	1.10705	1.30429	0.939467	1.04579	0.988629	0.943382	1.10771	1.08222	1.23638	0.923498	1.04725	0.90967	1.32916	1.02038	0.781137	1.06156	1.04226	1.021	1.08211	1.08305	1.07319	1.0871	1.01721	1.03381	1.05191	0.767536	0.795979	0.930169	0.461772
LPC 22:5/0:0	[M+H]+	BEH C18, ESI(+)	LPC	Norm. intensity	0.865452	1.05538	1.10048	1.00184	0.882513	0.99816	1.06279	1.01986	0.97604	0.873955	1.11916	0.899016	0.98195	0.847569	0.995693	0.893664	0.948121	0.949292	0.95208	1.11236	1.10886	0.86495	0.984556	1.01788	0.943563	0.910933	1.01978	1.09601	0.928705	0.92292	0.958422	1.09089	1.11703	1.0131	0.978131	0.956819	0.997951	0.948121	1.00122	0.936134	0.995616	0.88808	0.305799	0.683934	0.783218
LPC 22:6/0:0	[M+H]+	BEH C18, ESI(+)	LPC	Norm. intensity	1.00991	1.13522	0.967364	0.996765	1.00324	0.898336	0.917662	0.915449	0.936813	0.896777	0.952815	0.890001	0.959983	0.997635	0.988072	0.969878	0.914998	1.09161	0.915162	1.09294	0.999153	0.870016	0.996705	0.886058	1.04469	0.984232	0.920721	1.13279	1.02746	1.04351	0.98492	1.06166	0.85844	0.94815	0.93798	0.912422	0.916555	0.988072	0.955934	1.03549	0.943065	0.0296197	0.716873	0.39348	0.59003
LPC 24:0/0:0	[M+H]+	BEH C18, ESI(+)	LPC	Norm. intensity	0.934201	1.11425	1.08435	0.963804	1.0087	0.991304	1.08758	1.00302	0.979557	0.951044	1.13042	1.09777	1.0136	1.18836	0.999635	1.02839	1.01724	1.07254	1.03054	1.13946	1.0651	1.06108	1.16844	0.992127	1.05887	1.03954	1.0483	1.13293	1.03757	1.16142	0.906075	0.947758	1.06963	1.03089	1.01869	1.10373	1.0453	1.02839	1.06309	1.05359	1.02479	0.551036	0.380913	0.158006	0.106759
LPC 24:1/0:0	[M+H]+	BEH C18, ESI(+)	LPC	Norm. intensity	0.853623	1.2382	1.12339	0.952879	1.02905	0.970946	1.22908	1.25193	1.04066	1.1784	1.22809	1.12318	1.07601	0.944591	1.13429	1.07573	1.16953	1.52716	1.17253	1.22472	1.18181	0.959157	1.17458	0.919116	1.39819	1.03511	1.2614	1.07235	1.21031	1.26174	1.29148	1.08696	1.10891	0.905046	0.963922	0.925869	1.20324	1.13429	1.17356	1.23585	1.02544	0.0457393	0.22599	0.339306	0.045261
LPE 16:0	[M-H]-	BEH C18, ESI(–)	LPE	Norm. intensity	0.925153	0.975463	0.990874	1.00913	1.01337	1.02571	1.00616	0.996943	0.898535	0.987702	0.996075	0.923433	1.0534	0.988252	1.00452	1.02511	1.01283	1.04326	0.989865	0.963516	0.958048	0.923237	1.04553	0.988947	1.06588	0.965543	0.994515	1.02489	1.00644	1.02724	0.977996	0.976335	1.02788	0.918823	1.05366	0.94295	0.991888	1.01283	0.976232	1.01567	0.977166	0.379608	0.110544	0.610835	0.262132
LPE 17:0	[M-H]-	BEH C18, ESI(–)	LPE	Norm. intensity	0.968044	0.995402	1.0046	1.03971	0.860657	1.04632	1.22402	0.949909	0.978799	1.03	1.02812	1.12864	1.10052	1.09449	0.905616	1.04823	0.912914	1.01436	1.07744	1.13385	1.06122	0.986436	1.02886	1.04573	0.994774	1.03942	1.11235	1.05336	0.986345	1.1788	1.11868	1.04338	0.971316	0.952306	0.90604	0.904107	1.02906	1.01436	1.05347	1.04639	0.961811	0.187636	0.561177	0.0689692	0.0958169
LPE 18:0	[M-H]-	BEH C18, ESI(–)	LPE	Norm. intensity	1.17314	0.988234	1.01177	1.10295	0.895829	0.963328	1.05137	1.17269	0.912897	0.956119	1.04127	1.04263	1.02409	0.976215	1.08908	0.948986	0.911326	1.02438	1.02917	0.954018	1.00753	1.02414	1.01939	0.881458	0.988634	0.99159	1.03491	0.960725	1.03075	1.03005	0.958303	1.10896	0.960562	0.91447	1.18367	1.03644	1.04195	0.976215	1.01346	1.01082	0.998502	0.901625	0.590453	0.456222	0.708159
LPE 18:1	[M-H]-	BEH C18, ESI(–)	LPE	Norm. intensity	0.995434	1.01175	0.950535	0.998678	1.01295	1.00132	1.00901	1.06359	1.03524	0.983565	1.01691	1.00138	1.00479	1.04678	0.980505	1.0253	1.12231	0.96673	1.04243	1.03577	1.01265	0.989139	1.0316	1.0312	1.06666	0.968788	1.04478	1.08728	1.04301	1.05012	0.920791	0.955146	1.01165	1.07399	1.04683	1.0255	1.01296	1.0253	1.0314	1.04745	1.01858	0.147992	0.263759	0.0423737	0.0285064
LPE 18:2	[M-H]-	BEH C18, ESI(–)	LPE	Norm. intensity	0.998226	1.08861	1.10598	0.960157	1.00177	0.997302	1.18862	1.03857	1.03678	0.967716	0.93475	0.923649	1.05794	0.997934	0.960449	0.980198	1.04318	0.982348	1.03493	0.971417	1.02681	0.918666	1.01674	1.04255	1.02854	0.894522	1.04364	0.990319	1.01027	1.0794	0.91583	1.04566	0.936667	0.930052	0.966275	0.891779	1.00225	0.982348	1.02178	1.01941	0.93336	0.828943	0.463582	0.461875	0.627056
LPE 20:2	[M-H]-	BEH C18, ESI(–)	LPE	Norm. intensity	0.954832	1.24181	0.785821	0.899051	1.04517	1.06218	1.01335	1.00955	1.17578	1.40768	0.984922	1.09939	0.906487	1.12559	1.01202	1.02635	0.994572	1.08898	1.03281	0.910607	1.01166	0.92796	0.922458	0.998997	0.92166	0.907716	1.08546	1.01141	0.940544	1.16215	1.02554	1.06746	0.981376	0.99055	0.896974	0.872507	1.05637	1.02635	0.963479	0.975975	0.985963	0.229372	0.706944	0.658445	0.931886
LPE 20:3	[M-H]-	BEH C18, ESI(–)	LPE	Norm. intensity	0.969181	1.03082	1.0798	0.946807	1.03598	0.967613	1.05327	1.02777	1.02639	0.915863	0.950669	0.960121	1.04426	1.04971	1.05925	1.07949	0.972075	1.06754	1.05437	1.03741	1.02114	1.00901	1.13092	0.913163	0.982331	0.93297	1.0191	1.04859	1.04714	1.04464	1.15333	1.02927	0.870436	0.890641	0.999916	1.04673	0.993254	1.05925	1.02928	1.03187	1.01459	0.611318	0.153916	0.540392	0.798522
LPE 20:4	[M-H]-	BEH C18, ESI(–)	LPE	Norm. intensity	0.921727	1.0597	1.07316	0.922555	1.02329	0.976711	1.1434	1.03108	1.01797	1.01518	1.04596	0.982842	1.05973	0.947986	1.05095	1.05767	1.03776	0.949465	0.972156	1.00664	0.893164	1.01451	0.998884	0.946346	0.992088	0.961922	1.00635	1.00716	1.02697	1.06436	0.868225	1.01086	0.942929	0.989611	0.995041	0.929139	1.02452	1.03776	0.98552	1.00675	0.96627	0.247932	0.558898	0.479298	0.664975
LPE 20:5	[M-H]-	BEH C18, ESI(–)	LPE	Norm. intensity	1.02625	1.10977	1.07449	0.920163	0.973746	0.918043	1.10469	0.894307	0.897521	0.91456	1.0318	0.996138	0.81838	1.03464	0.99304	0.979867	1.03932	1.02472	0.899824	1.01548	0.930851	0.82477	0.943208	1.12753	1.09638	1.00605	0.918926	1.07771	0.99704	1.14594	1.08169	0.99113	0.871598	1.06524	1.10439	0.966541	0.955349	1.02472	0.93703	1.04188	1.02819	0.53699	0.649726	0.402854	0.451551
LPE 22:4	[M-H]-	BEH C18, ESI(–)	LPE	Norm. intensity	1.00406	0.995942	0.976255	1.03299	0.937472	1.03505	1.02882	1.04789	0.955541	0.991314	0.896475	0.878966	1.17002	1.03583	1.18356	1.0542	1.15173	1.24791	1.07131	1.09867	1.11682	1.16781	1.17292	1.15301	1.63563	1.44724	1.54135	1.42911	1.44649	1.36096	2.31461	2.49466	2.53807	2.56013	2.63664	2.3052	0.973427	1.15173	1.13491	1.44687	2.51636	0.36253	0.00271315	0.000146973	4.93551e-07
LPE 22:5	[M-H]-	BEH C18, ESI(–)	LPE	Norm. intensity	0.941282	0.997429	1.04843	0.939079	1.07962	1.00257	1.02999	1.08382	1.13168	1.05175	1.12762	1.07213	0.965681	1.13014	0.971035	0.995817	1.00903	1.01679	1.01787	1.09188	1.04131	0.939926	1.03709	0.9803	1.12666	0.998021	1.22094	1.10528	1.10552	1.22029	1.18172	1.30794	1.19345	1.23536	1.20372	1.31735	1.07797	1.00903	1.02748	1.11609	1.21954	0.016605	0.699553	0.608158	0.0110886
LPE 22:6	[M-H]-	BEH C18, ESI(–)	LPE	Norm. intensity	1.0245	1.01862	0.981385	0.894478	1.02874	0.878828	1.15389	0.99058	0.979629	0.960414	1.04055	1.02282	0.988682	1.00957	0.999429	1.06611	1.05965	1.04975	0.955392	1.08118	1.07368	1.00609	1.0534	0.995777	1.0347	1.00785	1.05777	0.996441	1.03647	1.05495	0.896505	1.01786	1.00386	1.07555	1.02089	1.00114	1.0067	1.04975	1.02974	1.03559	1.01086	0.206682	0.090569	0.130446	0.0677408
LPG 22:6	[M-H]-	BEH C18, ESI(–)	LPG	Norm. intensity	1.00393	1.03136	1.02695	0.988357	0.969001	0.996066	1.08475	0.983936	0.915428	0.973483	0.984121	0.993866	0.929713	0.992707	1.00538	0.939612	1.06571	0.996774	0.90137	0.963153	0.936298	0.887147	0.934206	1.0255	1.06135	0.990086	0.888486	0.995938	0.930241	1.0426	1.09289	0.999261	0.859164	0.853424	1.02632	0.870258	0.984028	0.996774	0.935252	0.993012	0.93476	0.594648	0.536621	0.020621	0.545915
LPI 16:0	[M-H]-	BEH C18, ESI(–)	LPI	Norm. intensity	0.922214	1.0338	1.23231	0.961725	1.13529	0.966202	1.15839	1.01373	1.09723	1.03892	1.17581	1.08541	1.13238	1.01971	1.0897	1.11287	1.14766	1.01666	0.88513	1.05605	0.955968	1.05925	1.06428	1.02009	1.15101	1.08778	1.13555	1.15037	1.19617	1.29396	1.11088	1.23314	1.25188	1.26848	1.32787	1.34039	1.09132	1.0897	1.03807	1.15069	1.26018	0.360986	0.42819	0.551678	0.0485217
LPI 18:0	[M-H]-	BEH C18, ESI(–)	LPI	Norm. intensity	0.91878	1.01398	1.071	0.986018	1.05577	0.933032	1.02499	0.969162	0.991134	0.973702	0.971556	1.02479	0.946326	1.02832	0.868855	1.00983	0.989141	0.993555	0.9343	0.959009	1.01841	0.884249	1.01711	0.96603	1.06487	0.98303	1.02145	1.08575	1.11425	1.20465	1.11389	1.0807	1.05381	1.05307	1.11696	1.01024	0.982418	0.993555	0.96252	1.07531	1.06725	0.891478	0.509564	0.336965	0.0691179
LPI 20:4	[M-H]-	BEH C18, ESI(–)	LPI	Norm. intensity	0.964949	0.947225	1.09666	1.00084	0.999165	1.00659	1.03741	0.961268	0.980987	0.975563	1.05309	1.00605	1.04307	1.0661	1.03265	0.995798	1.06979	0.994179	0.93887	1.05819	0.940806	0.917738	1.02608	0.986918	1.0202	1.09647	1.1486	1.14865	1.12882	1.08058	1.11063	1.11624	1.13657	1.11627	1.20814	1.17244	0.99352	1.03265	0.963862	1.11264	1.12642	0.994702	0.243497	0.447457	0.00603059
LPS 18:0	[M-H]-	BEH C18, ESI(–)	LPS	Norm. intensity	0.895419	1.01143	1.09661	0.98857	1.10391	0.93143	1.06692	0.992756	0.999482	0.964748	1.01534	1.02265	0.928867	1.02826	0.853528	1.05968	0.965692	1.00415	0.941826	0.983971	1.09008	0.869625	1.01534	1.00136	1.16431	1.03992	1.05321	1.15153	1.15878	1.30576	1.21852	1.13268	1.05449	1.03987	1.15199	0.990931	1.00741	1.00415	0.992668	1.15515	1.09359	0.880549	0.513777	0.659434	0.0222998
LPS 20:4	[M-H]-	BEH C18, ESI(–)	LPS	Norm. intensity	0.957581	1.01288	1.09309	0.987921	0.99974	1.00026	1.03542	0.965678	1.00632	1.00792	1.09355	1.00451	1.07665	1.08017	1.02914	0.994994	1.07321	1.01755	0.914457	1.03189	0.95644	0.912812	1.0419	0.955856	0.933181	1.0192	1.07947	1.08893	1.08243	1.00636	0.935829	0.92665	0.978304	0.946408	1.02695	1.01655	1.00712	1.02914	0.956148	1.04934	0.962356	0.694102	0.152743	0.207942	0.415786
LPS 22:6	[M-H]-	BEH C18, ESI(–)	LPS	Norm. intensity	0.998778	1.04619	1.01769	0.998079	0.918838	1.00122	1.06434	0.945815	0.983299	0.941185	1.12974	1.01932	1.01751	1.00585	0.93664	1.02546	0.945796	1.01321	1.02801	1.00661	1.08572	0.835847	1.02578	0.967421	1.00444	0.976761	1.03938	1.04983	1.12768	1.00058	0.974587	0.923832	0.910252	0.924301	1.06015	0.937314	1.00131	1.00585	1.0162	1.02191	0.930808	0.630441	0.801997	0.895629	0.221743
NAE 16:0	[M+H]+	BEH C18, ESI(+)	NAE	Norm. intensity	0.955156	1.14362	1.04484	0.898671	0.888831	1.14725	1.05827	1.0069	0.971419	0.872537	0.922002	1.00812	1.02817	0.999866	0.895947	1.06862	0.931825	1.09631	1.04695	1.09574	1.03104	0.884943	1.04234	1.03619	1.12211	0.915059	1.12337	1.05941	0.994923	1.01807	1.7222	1.14127	0.933777	1.01407	1.03171	0.947631	0.989161	0.999866	1.03926	1.03874	1.02289	0.484203	0.869955	0.864064	0.665149
NAE 18:0	[M+H]+	BEH C18, ESI(+)	NAE	Norm. intensity	0.955299	0.965917	1.40947	0.834966	1.07356	1.03408	1.08234	0.717683	1.0399	0.798193	0.906297	1.08947	0.931849	0.960134	0.801444	0.800927	0.902499	0.896169	0.869869	1.10878	0.903276	0.809472	0.947876	0.849325	0.93087	1.10259	0.959731	1.07017	0.960824	1.09966	3.99614	0.856576	0.829816	0.922439	1.05382	1.05719	0.973096	0.896169	0.886573	1.01549	0.988131	0.32314	0.0821143	0.18122	0.778526
NAE 18:2	[M+H]+	BEH C18, ESI(+)	NAE	Norm. intensity	0.981201	1.06803	0.99337	1.01471	0.958975	1.00663	1.01903	0.967501	1.02614	0.998275	1.00164	0.967749	0.993277	1.02752	1.08882	1.01774	1.0453	1.06886	0.997183	1.07535	1.01013	0.879014	1.04335	0.944395	1.00408	0.993929	1.05888	0.998445	0.975412	1.10848	1.01047	0.969943	0.930767	0.911045	0.950821	0.948104	0.999959	1.0453	1.00366	1.00126	0.949463	0.705134	0.110147	0.714869	0.465072
NAE 20:4	[M+H]+	BEH C18, ESI(+)	NAE	Norm. intensity	0.999221	1.09091	0.923746	1.00078	0.924051	1.00509	0.939455	1.03467	1.01505	0.984917	1.00448	0.945931	1.01121	0.886354	1.04492	1.00403	1.05687	0.953032	0.991836	0.949278	0.994194	0.953622	0.975945	0.897624	0.973507	0.920042	0.986495	1.01178	1.04421	1.0027	0.91882	1.0618	0.871299	0.888493	0.904762	0.957565	0.994699	1.00403	0.964783	0.994597	0.911791	0.91629	0.95493	0.327395	0.978572
PA 36:2; PA 18:0_18:2	[M-H]-	BEH C18, ESI(–)	PA	Norm. intensity	1.10412	0.782721	0.855817	1.49253	0.895884	1.50534	1.02177	1.71677	1.25151	1.32767	1.04113	1.42182	1.14747	1.51824	1.18347	0.891432	1.56762	1.21609	1.03461	1.24931	1.5909	0.788224	1.14986	1.46039	1.21041	0.996245	1.4939	1.0061	0.81332	1.55312	1.31055	1.56238	1.12819	1.32047	1.51778	0.885806	1.28959	1.21609	1.19958	1.10826	1.31551	0.285291	0.396582	0.562426	0.69227
PA 36:4 (1); PA 18:2_18:2	[M-H]-	BEH C18, ESI(–)	PA	Norm. intensity	0.90085	0.998211	1.13563	0.908415	1.00179	1.07649	1.11418	1.18308	1.15403	0.947219	1.09645	1.05721	1.08199	0.867085	1.04184	1.23284	0.957024	0.981784	1.09351	1.06874	1.14087	0.867662	1.13446	1.02335	1.4522	1.18859	0.799914	1.07324	1.23022	1.17004	0.919308	0.937252	1.12951	0.99124	1.17736	1.00555	1.10531	0.981784	1.08112	1.17931	0.998393	0.111833	0.718227	0.381548	0.148145
PA 36:4 (2); PA 16:0_20:4	[M-H]-	BEH C18, ESI(–)	PA	Norm. intensity	0.989473	1.00389	0.931869	1.065	0.996109	1.17733	1.03632	1.03998	1.03243	0.947913	0.912949	0.863424	0.988154	1.13649	1.04515	1.23974	1.02195	1.10133	1.02715	1.08787	0.994932	0.966844	1.08968	0.975931	1.10531	1.13469	0.966695	0.985852	1.18893	1.03635	0.945318	1.06511	0.978894	0.995591	1.1139	0.965423	0.99017	1.10133	1.01104	1.07083	0.987242	0.261225	0.254544	0.933048	0.415051
PA 38:4; PA 18:0_20:4	[M-H]-	BEH C18, ESI(–)	PA	Norm. intensity	0.968491	1.03151	0.962407	1.06965	1.05199	0.927538	1.04484	0.898257	0.860231	1.02739	1.04074	0.915882	1.06455	0.990323	1.17377	0.981501	1.11454	0.869191	1.22345	1.01963	0.872616	1.16812	0.940396	1.11413	1.07536	1.01925	1.19344	1.12802	1.08019	1.23622	1.41908	1.26498	1.41708	1.54409	1.4798	1.40133	0.971638	0.990323	1.06688	1.1041	1.41808	0.381657	0.556819	0.386416	0.0138652
PA 38:6; PA 18:2_20:4	[M-H]-	BEH C18, ESI(–)	PA	Norm. intensity	0.942746	1.00847	0.994921	1.05887	0.96969	1.00508	0.968044	1.0641	0.98533	0.938112	1.04612	1.02833	0.983483	1.03604	0.967581	1.02985	1.05964	1.00064	1.0385	0.954812	0.938681	0.960676	1.06784	0.94736	0.993209	1.01425	0.94538	0.9509	1.15362	1.03915	0.986787	0.901904	0.925233	0.898114	1.07056	0.954819	1.00683	1.02985	0.957744	1.00373	0.940026	0.750349	0.466229	0.67097	0.591481
PC 30:0; PC 14:0_16:0	[M+H]+	BEH C18, ESI(+)	PC	Norm. intensity	0.975104	1.00647	1.16097	0.851523	0.993527	1.02705	1.11969	0.930378	0.97661	0.987936	1.12835	0.858836	0.839307	1.00736	0.911924	0.806865	0.938699	1.12925	0.842958	1.21402	1.0357	0.73752	1.11768	0.775795	0.941208	1.05629	0.843848	1.02058	1.04555	1.03832	1.04521	1.00109	0.945227	0.872352	0.814734	0.700062	0.982273	0.938699	0.93933	1.02945	0.908789	0.971923	0.335564	0.600579	0.832504
PC 30:2	[M+H]+	BEH C18, ESI(+)	PC	Norm. intensity	1.02184	1.18764	0.961766	0.976085	1.02311	0.978158	1.04983	0.993268	1.05627	0.97757	1.1023	1.03251	1.18688	1.05084	1.02028	1.01414	0.99797	1.10927	1.06484	1.1596	0.9799	0.873875	1.14322	1.00556	1.09188	0.934635	1.06842	1.06678	1.01214	1.09385	1.21046	1.15984	1.02444	0.89451	0.95201	0.823257	1.04117	1.02028	1.0352	1.0676	0.988224	0.792066	0.414102	0.819205	0.649679
PC 31:0; PC 15:0_16:0	[M+H]+	BEH C18, ESI(+)	PC	Norm. intensity	0.940912	1.15889	0.9825	1.01213	0.987869	1.03409	1.08485	1.0585	1.03809	1.01207	1.07438	0.966405	1.1882	1.02117	1.10251	1.05074	1.1907	1.14772	1.05799	1.03602	1.04709	1.0561	1.03167	1.05609	1.01067	0.874516	0.994551	1.08048	1.02896	0.911094	0.971386	1.01996	0.997535	1.19217	1.13178	1.10246	1.0483	1.10251	1.05159	1.00261	1.06121	0.592841	0.0436507	0.386549	0.430553
PC 32:0; PC 16:0_16:0	[M+H]+	BEH C18, ESI(+)	PC	Norm. intensity	1.09108	1.00042	0.856471	1.00132	0.999585	0.956032	1.06147	0.90287	0.951796	0.936651	1.01917	0.885931	0.86346	0.866645	0.953457	0.931695	0.903399	1.00697	1.00195	0.960335	0.987718	0.932243	1.00097	0.935184	1.02227	1.00141	0.945422	0.952296	0.993426	0.868703	0.95244	1.04489	0.901844	0.973619	0.978301	0.88856	0.944223	0.931695	0.974027	0.972861	0.96303	0.57098	0.131609	0.67905	0.611057
PC 32:1; PC 16:0_16:1	[M+H]+	BEH C18, ESI(+)	PC	Norm. intensity	0.981524	1.07006	1.01848	0.978441	1.0247	0.974734	1.10998	0.906369	0.933774	0.942707	0.951201	0.98473	0.931148	0.969046	1.02284	0.956199	0.950329	1.10061	0.912156	1.02135	1.04726	0.961774	1.0604	0.853347	1.04956	0.852638	0.927367	1.04978	1.00428	1.0017	0.922808	1.01672	0.987684	0.949599	0.976887	1.01888	0.946954	0.969046	0.991564	1.00299	0.982286	0.297761	0.526485	0.405057	0.456213
PC 32:2; PC 14:0_18:2	[M+H]+	BEH C18, ESI(+)	PC	Norm. intensity	0.896428	1.05615	1.00317	0.902373	1.12372	0.996831	1.22357	0.983081	1.02502	0.955115	1.18584	1.10855	1.01154	1.05866	0.998353	1.09022	1.1692	1.06355	1.09281	1.11676	1.14383	0.954998	1.09006	0.919082	1.0786	1.03011	1.02462	1.14905	0.988397	1.05294	0.903915	0.948482	0.979928	1.00722	0.992868	1.06794	1.06678	1.06355	1.09143	1.04152	0.986398	0.176154	0.14708	0.30392	0.205252
PC 32:3	[M+H]+	BEH C18, ESI(+)	PC	Norm. intensity	0.976142	1.20553	0.932404	1.02386	0.9144	1.17642	1.08586	0.991684	0.895825	0.994536	1.12324	0.946511	0.927266	1.01198	1.02456	0.971959	1.01804	1.01994	0.907038	1.03755	1.09997	0.967726	1.08248	0.960541	1.1516	0.974127	0.919253	0.988093	0.921091	1.01663	0.965974	1.05264	0.931639	1.04128	1.0933	1.07357	0.99311	1.01804	1.00264	0.98111	1.04696	0.616335	0.443423	0.638183	0.502055
PC 32:4	[M+H]+	BEH C18, ESI(+)	PC	Norm. intensity	1.00409	1.02942	0.993621	0.947571	0.995913	1.02539	1.04998	0.941568	0.959277	0.945941	0.957166	1.00749	1.08071	1.00145	1.05202	0.920448	1.02541	1.12243	0.965573	0.999722	1.0924	0.937841	0.873294	1.04684	1.18073	0.942507	1.03396	1.04655	0.973583	1.09558	1.04412	1.04885	1.06351	1.01372	1.04226	1.03207	0.958222	1.02541	0.982648	1.04026	1.04319	0.315451	0.291815	0.703212	0.24053
PC 33:1; PC 15:0_18:1	[M+H]+	BEH C18, ESI(+)	PC	Norm. intensity	0.894253	1.15697	0.963058	1.03694	1.0637	0.912877	1.14489	1.15525	1.22383	0.885854	1.09218	1.05588	1.20648	1.10171	1.13455	0.919628	1.27998	1.06873	1.09964	1.06686	1.01185	1.09587	0.902438	1.1296	1.06571	1.01197	1.2636	1.0057	0.964235	0.967707	1.10666	1.05468	1.03746	1.31121	1.1903	1.28434	1.11853	1.10171	1.08137	1.00883	1.14848	0.189331	0.109959	0.402329	0.511515
PC 33:2; PC 15:0_18:2	[M+H]+	BEH C18, ESI(+)	PC	Norm. intensity	1.05599	1.0525	0.961334	1.03867	0.954129	0.949838	1.04895	1.17796	1.19147	1.06622	1.08571	0.982111	1.04316	1.02533	1.11587	1.14051	1.02493	1.05569	1.03032	1.20794	1.1398	0.976257	1.08818	0.977611	1.0782	0.973089	0.976256	1.06295	1.01111	1.15753	1.11129	1.17095	1.01872	1.04442	1.00279	1.1112	1.07596	1.05569	1.05925	1.03703	1.07781	0.0432442	0.048323	0.148852	0.278361
PC 34:0; PC 16:0_18:0	[M+H]+	BEH C18, ESI(+)	PC	Norm. intensity	0.994769	1.09683	1.04867	1.00523	0.895457	0.984464	0.951905	0.906492	1.06538	1.0222	1.06456	1.105	1.04823	1.00931	1.00438	0.938363	0.98143	1.12994	1.0431	1.15789	0.975316	0.912883	1.02001	0.924161	1.08916	1.01251	0.992464	0.872122	0.967914	1.0323	0.883766	1.0852	0.886576	0.955366	0.953438	0.832269	1.04338	1.00438	0.997665	1.00249	0.920007	0.724939	0.716058	0.977648	0.813335
PC 34:1; PC 16:0_18:1	[M+H]+	BEH C18, ESI(+)	PC	Norm. intensity	1.03849	1.05369	0.981409	0.916356	0.901066	1.01859	1.03934	0.895454	0.905622	0.871928	1.10197	1.00094	1.02786	0.985836	1.00279	0.976266	1.04117	1.00017	0.985229	1.00467	1.0497	0.999559	0.973868	0.999707	1.07	1.04014	0.97737	0.91692	1.00438	1.05453	0.950227	0.99333	0.968183	1.02755	0.984328	0.949224	0.953281	1.00017	0.999633	1.02226	0.976256	0.738559	0.475737	0.555642	0.480795
PC 34:2; PC 16:0_18:2	[M+H]+	BEH C18, ESI(+)	PC	Norm. intensity	0.993273	1.00048	0.999525	1.02964	1.01261	0.965299	0.975475	1.05942	1.07199	0.969711	0.98267	0.899426	1.06866	1.024	0.970012	1.0181	1.02471	1.09549	0.931832	1.12966	0.981574	0.894633	0.981391	0.886864	1.01488	1.08899	0.923107	1.02337	1.09912	0.998018	1.03129	1.0358	0.991746	0.895305	0.945232	0.943607	0.979072	1.024	0.956611	1.01913	0.968489	0.803473	0.123503	0.406027	0.398947
PC 34:3 (1); PC 16:1_18:2	[M+H]+	BEH C18, ESI(+)	PC	Norm. intensity	1.07412	1.06042	0.9032	1.00427	0.995727	0.994814	1.02409	1.1288	0.961303	0.959122	0.997612	1.07031	1.02184	0.929314	1.0304	1.12337	1.14269	0.950422	1.0185	1.12685	1.10893	0.895534	1.10959	0.815962	0.977904	0.9464	1.11475	0.972762	0.978576	0.948114	0.979993	1.1598	1.06741	1.11021	1.17337	0.930591	1.01085	1.0304	1.06371	0.975333	1.08881	0.63208	0.538627	0.905274	0.669809
PC 34:3 (2); PC 16:0_18:3	[M+H]+	BEH C18, ESI(+)	PC	Norm. intensity	1.03317	1.03017	0.967989	1.02847	0.941098	0.971526	1.09514	1.13434	1.22907	1.06271	1.09818	1.02537	1.03873	1.00237	1.12809	1.13788	1.03249	1.13482	0.978162	1.16969	1.10026	1.02485	1.06975	0.860388	1.11971	0.936203	1.00845	1.10251	1.02366	1.11419	1.06476	1.11619	1.07434	1.06798	0.994965	1.09384	1.09666	1.12809	1.0473	1.06308	1.07116	0.00671185	0.0185732	0.429557	0.136508
PC 34:4 (1)	[M+H]+	BEH C18, ESI(+)	PC	Norm. intensity	1.00249	1.008	0.930644	1.0581	0.997508	0.985763	0.955101	0.993853	1.10806	0.936686	0.968842	0.977875	1.03487	0.909022	1.13444	0.985573	0.883118	1.05344	0.969286	1.00688	0.931024	0.947671	0.978907	0.876458	1.01792	0.993345	0.978241	1.10809	0.985671	0.933157	0.918483	0.999714	0.968533	0.864995	1.04145	0.951378	0.973359	0.985573	0.958479	0.989508	0.959956	0.819853	0.944511	0.0984649	0.850373
PC 34:4 (2); PC 14:0_20:4	[M+H]+	BEH C18, ESI(+)	PC	Norm. intensity	0.980385	1.21068	0.970998	1.0443	0.919499	1.01961	1.11981	0.986227	1.09893	0.931649	1.11338	1.03387	1.14633	1.11051	1.19385	0.900011	1.15768	1.08112	0.947513	1.10247	1.09464	0.999494	1.09705	0.986118	1.14986	0.959258	0.935514	1.01404	1.03555	1.1401	0.962814	1.09196	1.02442	1.04214	1.00738	1.13607	1.0664	1.11051	1.04707	1.0248	1.03328	0.665588	0.240763	0.789437	0.793623
PC 35:0	[M+H]+	BEH C18, ESI(+)	PC	Norm. intensity	1.05915	1.06151	0.952423	0.890041	0.901414	1.04758	0.837646	0.997345	0.907384	0.914733	0.950529	0.825339	0.968678	1.06616	0.899426	0.942577	1.00888	1.11348	0.879733	0.945664	0.935022	0.910915	0.90346	0.827619	0.876014	0.837652	0.899414	1.01034	0.957294	0.951827	0.907267	0.838336	0.87229	0.880517	0.811908	0.892298	0.911058	1.00888	0.907188	0.92562	0.876403	0.0889753	0.759902	0.0453113	0.159634
PC 35:1	[M+H]+	BEH C18, ESI(+)	PC	Norm. intensity	0.932011	1.16154	0.994414	0.930807	1.04271	1.00559	1.02707	0.991354	1.02763	0.997515	1.23551	1.05403	1.01194	1.3176	0.979717	0.884535	1.04362	1.00584	0.922732	1.00028	1.02258	0.951342	1.11985	0.962086	1.10928	0.952835	1.00352	0.967083	1.16534	1.17152	0.881992	1.04657	0.923468	1.03058	1.15605	0.958114	1.02735	1.00584	0.981184	1.0564	0.994348	0.405234	0.680125	0.75159	0.36828
PC 35:2; PC 17:0_18:2	[M+H]+	BEH C18, ESI(+)	PC	Norm. intensity	0.845211	1.09658	1.04264	1.09588	0.853069	0.957358	0.867976	1.04482	1.11003	0.960174	1.03087	1.05683	0.928258	1.00498	0.883001	1.03061	0.999254	1.04685	1.05395	1.06142	0.978647	0.932591	0.97432	0.958401	0.988004	0.908317	0.969871	0.892763	0.978706	0.952201	0.936834	1.03211	0.8974	1.10882	1.01135	1.04047	1.03784	1.00498	0.976483	0.961036	1.02173	0.618501	0.994631	0.828726	0.513801
PC 35:3	[M+H]+	BEH C18, ESI(+)	PC	Norm. intensity	1.08551	1.01029	1.00108	0.928488	0.998924	0.861894	0.961754	1.18604	1.12936	0.990668	1.00429	1.16927	0.985883	1.13811	0.944989	1.15706	1.20348	1.04723	1.1374	1.09427	1.06448	0.956159	1.08713	0.966996	0.95588	0.915198	0.991204	0.960217	0.992379	1.12703	0.927345	1.21735	1.04084	1.15839	1.20668	0.900424	1.06682	1.13811	1.0758	0.97571	1.09961	0.100663	0.0894147	0.137067	0.833947
PC 35:4; PC 15:0_20:4	[M+H]+	BEH C18, ESI(+)	PC	Norm. intensity	1.05175	0.952823	1.04802	0.986754	0.922597	1.01325	1.00487	1.11579	1.05455	1.00473	1.03363	0.955771	0.946505	0.971306	0.971531	0.967784	1.06952	1.21059	1.06787	1.01804	1.04602	1.05823	0.985617	0.919052	0.955246	0.911514	1.07989	1.00524	0.94224	1.02872	0.935607	0.909534	1.07371	1.08329	1.10211	0.893915	1.01925	0.971531	1.03203	0.980243	1.00466	0.315955	0.574686	0.536768	0.797485
PC 36:1; PC 18:0_18:1	[M+H]+	BEH C18, ESI(+)	PC	Norm. intensity	1.02369	1.10361	1.10132	0.976306	0.956212	0.943417	0.993814	0.986669	1.08355	1.04581	1.19481	1.07382	0.920828	0.990655	1.15712	0.922822	1.06232	1.0217	1.02001	1.19295	1.01467	0.898818	1.03562	1.04669	1.08757	1.03827	1.01468	0.999027	1.06784	1.11414	0.936026	1.15693	1.10893	1.0214	1.03652	0.963143	1.05982	1.0217	1.02782	1.05305	1.02896	0.308202	0.919569	0.72607	0.315742
PC 36:2; PC 18:0_18:2	[M+H]+	BEH C18, ESI(+)	PC	Norm. intensity	0.891028	1.11367	1.01029	1.01941	0.92846	0.989712	0.996678	1.018	0.946787	1.0116	1.07951	0.977778	1.0323	1.06383	1.0113	0.948802	1.10134	0.912445	0.941525	1.02822	0.969513	0.960926	1.15767	0.963899	1.09986	1.03792	0.982909	1.08286	1.01567	0.891775	1.01641	1.06499	1.06208	1.02019	1.06985	0.959854	1.00414	1.0113	0.966706	1.02679	1.04113	0.730223	0.657639	0.806245	0.563509
PC 36:3; PC 18:1_18:2	[M+H]+	BEH C18, ESI(+)	PC	Norm. intensity	0.903506	1.0393	1.01043	0.989571	1.07174	0.872938	0.993994	1.00143	1.00065	0.999038	0.928544	0.933584	1.00923	0.973712	0.914358	0.990308	0.938182	1.02922	0.91681	1.12267	0.920642	0.847978	1.04858	0.935388	0.910593	0.981237	0.953417	1.03739	1.04377	1.05809	0.922628	1.06498	0.839755	0.853357	0.973001	0.896369	0.996516	0.973712	0.928015	1.00931	0.909498	0.887854	0.884594	0.765791	0.6928
PC 36:4 (1); PC 18:2_18:2	[M+H]+	BEH C18, ESI(+)	PC	Norm. intensity	1.09911	1.00514	1.11749	0.994862	0.989047	0.969093	1.10908	1.00204	1.08303	1.0492	1.06161	1.06008	1.0116	0.923473	1.01674	1.06119	1.01319	1.15678	1.16819	1.12317	1.142	1.06651	1.05152	0.956636	0.996061	0.993084	1.03539	1.0203	0.947814	1.04007	1.0611	0.922951	0.970746	0.94117	1.05456	0.878297	1.06084	1.01674	1.09484	1.00818	0.955958	0.307327	0.973562	0.200304	0.436121
PC 36:4 (2); PC 16:0_20:4	[M+H]+	BEH C18, ESI(+)	PC	Norm. intensity	1.01361	1.08905	0.986389	0.96993	1.13684	0.970888	1.16164	0.977738	0.997308	1.03629	0.964838	1.0059	0.956943	1.05536	1.03724	1.0592	0.975163	1.14091	1.06871	1.03327	1.1281	1.01863	1.08041	0.924764	1.13088	0.960583	1.02261	1.06333	1.0441	1.0725	0.978041	1.05605	0.977543	1.00654	1.01502	1.09288	1.0016	1.05536	1.05099	1.05371	1.01078	0.927029	0.80963	0.724308	0.57473
PC 36:5 (1); PC 18:2_18:3	[M+H]+	BEH C18, ESI(+)	PC	Norm. intensity	1.04135	0.993338	1.03402	1.00666	0.974062	0.897811	0.957882	0.918615	0.875471	0.898583	1.06906	0.980685	0.871486	0.935286	0.857358	1.01205	0.883257	0.992466	0.947706	0.904774	0.937408	0.883851	0.972903	0.87822	0.988117	0.914851	0.864446	1.06486	0.969617	1.10625	1.00917	1.03669	0.863896	0.883618	0.999302	0.911387	0.938248	0.935286	0.921091	0.978867	0.955344	0.274219	0.0826542	0.0232406	0.88142
PC 36:5 (2); PC 16:0_20:5	[M+H]+	BEH C18, ESI(+)	PC	Norm. intensity	0.909564	1.03523	1.10332	0.964767	1.12641	0.903753	0.976101	0.930181	1.06614	0.836992	1.0676	0.99292	0.997938	1.05298	0.943017	0.934216	0.915934	1.0179	0.959985	1.04856	0.905324	0.876579	1.13411	0.901597	0.988085	0.974802	0.968802	1.08496	0.985202	1.11651	0.791038	0.924745	0.885634	0.986637	0.964941	0.983673	0.984511	0.943017	0.932655	0.986643	0.944843	0.598522	0.518058	0.539344	0.795485
PC 36:6 (1)	[M+H]+	BEH C18, ESI(+)	PC	Norm. intensity	0.97884	1.15658	0.962411	0.997863	1.00214	1.10627	1.04971	1.05778	0.910163	1.01706	1.05074	1.02052	1.02411	1.1568	0.98196	1.03327	1.00814	1.08632	1.0875	0.994345	1.06099	0.992639	1.10197	0.977683	1.1254	0.993009	1.05747	1.11347	1.09165	1.09012	0.908049	1.03519	1.19052	1.08446	1.0385	0.998751	1.03512	1.03327	1.02767	1.09088	1.03685	0.68513	0.733296	0.963216	0.262931
PC 36:6 (2)	[M+H]+	BEH C18, ESI(+)	PC	Norm. intensity	1.01388	1.01209	0.987912	1.01567	0.974005	0.977644	0.911164	1.01349	0.907978	0.855131	0.942309	1.02101	0.858059	0.897075	0.887007	1.01184	0.844754	0.95234	1.00255	0.884107	0.979986	0.863166	1.03066	0.955964	1.03065	0.97597	0.878114	1.06589	0.967296	1.00573	1.00112	1.05367	0.954221	0.872601	0.932009	0.81632	0.926736	0.897075	0.967975	0.99085	0.943115	0.0741949	0.00816241	0.148941	0.734531
PC 37:1	[M+H]+	BEH C18, ESI(+)	PC	Norm. intensity	0.95624	1.04607	0.994579	1.00542	1.18525	0.973704	0.967663	0.987138	0.925167	0.955869	1.01406	1.01308	0.934152	1.0455	0.909433	0.946516	0.94307	1.04591	0.919016	1.03314	1.0339	0.844613	1.00113	0.921888	1.04239	0.995349	0.903672	1.02404	0.94004	1.06933	0.893816	1.09193	0.978813	0.941566	0.941874	1.03996	0.9774	0.946516	0.961508	1.0097	0.960344	0.207207	0.209292	0.171236	0.483637
PC 37:2; PC 19:0_18:2	[M+H]+	BEH C18, ESI(+)	PC	Norm. intensity	0.909527	1.07581	1.05989	0.851855	0.952596	1.0474	1.03668	0.989551	1.10018	0.982428	1.17287	0.94025	1.03395	1.13489	0.965156	0.971427	1.0163	1.07988	0.928574	1.05734	1.11012	0.924626	1.0744	0.981155	1.08161	0.899319	0.985908	1.01496	0.967455	1.01851	0.917141	0.922375	1.06427	0.936078	1.136	0.862811	1.01312	1.0163	1.01925	1.00043	0.929226	0.316872	0.295597	0.55933	0.798644
PC 37:4; PC 17:0_20:4	[M+H]+	BEH C18, ESI(+)	PC	Norm. intensity	0.891449	1.14152	0.974639	1.11638	1.00271	0.997288	1.10528	1.13694	1.20057	0.878131	1.05191	1.01492	1.16093	1.06521	1.14658	0.971516	1.22696	1.07995	1.03569	1.07134	1.00621	1.0557	0.970421	1.13666	1.10585	0.991495	1.24039	1.01972	1.00992	0.953963	1.07039	1.08991	1.07886	1.25458	1.18972	1.20647	1.0786	1.07995	1.04569	1.01482	1.13981	0.477032	0.126087	0.582919	0.577522
PC 37:5	[M+H]+	BEH C18, ESI(+)	PC	Norm. intensity	0.984984	1.0103	1.06581	1.04092	0.989697	0.95918	1.05991	1.16387	1.08342	0.988837	1.12511	1.10309	0.957551	1.03006	1.1488	0.996458	1.08202	1.20648	1.00627	1.12752	0.977334	1.06657	1.10397	0.861615	1.13283	0.910098	1.0754	1.11109	1.00932	1.11199	0.969935	1.05854	1.16541	1.17121	1.06759	1.04432	1.09325	1.08202	1.03642	1.09325	1.06307	0.0224477	0.169995	0.727698	0.219009
PC 37:6	[M+H]+	BEH C18, ESI(+)	PC	Norm. intensity	0.823294	1.06208	0.949153	0.90471	1.12963	1.05085	1.25688	1.0104	0.959576	0.917398	1.12194	1.07217	0.903851	0.934167	0.916348	1.07679	1.11143	1.02487	1.05562	1.15375	1.14316	0.927464	1.01252	0.898872	1.04649	0.994208	0.97415	1.10334	1.02893	1.09675	0.881851	0.928068	0.921994	0.905865	0.966819	0.909148	1.04128	1.02487	1.03407	1.03771	0.915571	0.332144	0.895374	0.493627	0.316878
PC 38:2; PC 18:0_20:2	[M+H]+	BEH C18, ESI(+)	PC	Norm. intensity	1.00873	1.00297	0.967115	0.974688	1.04107	0.997026	1.11062	0.989193	1.04397	1.03138	1.0608	0.989825	0.940529	1.11295	0.984263	0.954819	1.10469	1.08501	1.03692	1.13205	1.04286	1.01849	1.14198	0.933559	1.10073	0.971253	1.07951	1.05457	1.14288	0.998048	0.973187	1.06852	0.826114	1.01571	1.01563	0.95497	1.03767	1.08501	1.03989	1.06704	0.994406	0.101642	0.37231	0.147841	0.0632193
PC 38:3; PC 18:0_20:3	[M+H]+	BEH C18, ESI(+)	PC	Norm. intensity	0.868566	1.02176	0.946686	0.985228	1.01477	1.05159	1.00819	0.903223	0.992266	0.944049	1.21856	1.03222	0.951698	1.27775	1.01957	0.897422	0.935297	1.00764	0.904603	1.01284	0.996553	0.945073	1.07555	0.906746	0.994467	1.00422	1.04477	0.979292	1.115	1.21583	0.883485	1.11692	0.902492	0.991346	1.09775	0.932342	1.00023	1.00764	0.970813	1.02449	0.961844	0.517116	0.600582	0.841449	0.121886
PC 38:4; PC 18:0_20:4	[M+H]+	BEH C18, ESI(+)	PC	Norm. intensity	1.02069	1.05757	0.966073	0.984607	0.930851	1.01539	1.04887	0.983171	0.983313	0.896175	1.07337	1.0792	1.01332	1.08977	1.02535	0.989023	1.11725	1.0259	0.960348	1.03263	1.01065	1.01491	1.02587	0.985011	1.07422	1.05131	1.00431	0.968858	1.05546	1.07433	0.925136	0.989201	0.994198	0.978114	0.977086	1.02304	1.01609	1.0259	1.01278	1.05339	0.983657	0.672483	0.110502	0.682048	0.125042
PC 38:5; PC 16:0_22:5	[M+H]+	BEH C18, ESI(+)	PC	Norm. intensity	0.989586	1.05361	1.01041	0.922102	1.18136	0.975346	1.07675	1.02554	0.988653	1.00798	0.964974	1.02858	0.908335	0.964456	1.0391	1.0555	1.00198	1.11481	1.02106	1.10357	1.17948	1.02715	0.977001	0.953016	1.0729	1.02067	1.04901	1.07777	0.9925	1.13001	0.993933	1.06695	0.993826	0.901082	1.02761	1.11118	1.01676	1.0391	1.0241	1.06096	1.01077	0.869939	0.867387	0.677061	0.416161
PC 38:6 (1); PC 18:2_20:4	[M+H]+	BEH C18, ESI(+)	PC	Norm. intensity	1.03088	1.00984	0.873996	0.998644	0.985704	1.00136	1.04299	1.1731	0.934311	0.951738	1.02474	1.07928	1.00635	0.927572	1.0143	1.11722	1.13472	0.973387	1.02499	1.12487	1.08802	0.865522	1.04935	0.792977	0.934936	0.929099	1.08859	0.952285	0.961987	0.9554	0.960568	1.11052	1.02244	1.05964	1.12864	0.879133	1.03386	1.0143	1.03717	0.953843	1.04104	0.256374	0.284216	0.899651	0.703062
PC 38:6 (2); PC 16:0_22:6	[M+H]+	BEH C18, ESI(+)	PC	Norm. intensity	1.03873	1.04323	0.977571	1.02243	0.955405	0.95925	0.980971	1.12008	1.16993	1.05278	1.05784	0.969254	1.00003	0.988072	1.03233	1.16795	1.05534	1.03132	1.0419	1.19566	1.08969	1.01114	1.09322	0.996774	1.07606	0.944448	1.02781	0.963468	1.01811	1.10794	1.0557	1.16477	0.966599	0.978323	1.04726	1.06039	1.05531	1.03233	1.0658	1.02296	1.05148	0.129209	0.165458	0.0593372	0.457422
PC 38:7	[M+H]+	BEH C18, ESI(+)	PC	Norm. intensity	0.960389	1.00858	0.950301	1.09483	1.03611	0.991416	0.952046	0.964233	1.07007	0.951067	1.0086	0.950041	1.05847	0.93696	1.15633	0.939156	0.938449	1.08298	0.976824	0.980024	0.941147	0.966323	1.02527	0.947155	1.00257	1.0188	1.01463	1.10534	0.979655	0.951796	0.92728	0.963877	0.965855	0.912807	1.03309	0.994552	0.95814	0.939156	0.971573	1.0086	0.964866	0.427736	0.794658	0.201538	0.867764
PC 39:4; PC 19:0_20:4	[M+H]+	BEH C18, ESI(+)	PC	Norm. intensity	0.974226	1.01964	0.95146	1.13431	1.07674	0.980357	0.972401	1.10162	1.07107	0.949704	1.03396	1.01793	1.09913	1.03385	1.0355	0.97813	0.998623	1.19184	1.02119	1.126	0.961168	1.15745	1.09882	0.992787	1.12606	0.907824	0.918625	1.05967	1.09613	1.00346	1.02374	0.978761	0.927691	0.972088	1.03928	1.08226	1.02595	1.03385	1.06	1.03156	1.00125	0.965124	0.454265	0.413516	0.93121
PC 39:6; PC 17:0_22:6	[M+H]+	BEH C18, ESI(+)	PC	Norm. intensity	1.00196	0.995937	1.19858	1.01249	0.998045	0.869413	0.846605	1.1796	1.05414	0.977383	0.92494	0.825188	1.14165	1.0945	1.00789	0.932725	1.05603	1.09499	0.88213	1.00383	0.975188	0.934839	0.928991	0.928722	1.004	0.930683	1.03463	1.12566	1.21802	1.14502	0.938576	1.04855	0.895094	0.838054	0.964776	0.900311	0.951161	1.05603	0.931915	1.08015	0.919443	0.534136	0.445652	0.159908	0.320587
PC 40:4 (1); PC 18:0_22:4	[M+H]+	BEH C18, ESI(+)	PC	Norm. intensity	0.97921	1.05099	1.02079	0.946032	0.963612	1.03893	1.01542	1.06622	0.957176	0.960434	0.95494	1.03102	0.990176	0.939106	1.0144	1.01158	1.04017	1.24115	1.06447	0.972225	1.05699	0.819477	0.937101	0.939648	0.973015	1.01726	0.904156	0.914569	1.10324	0.893933	0.885865	0.893681	0.906607	0.893249	0.944629	0.791291	0.987929	1.0144	0.955937	0.943792	0.893465	0.928404	0.411697	0.413086	0.411201
PC 40:4 (2)	[M+H]+	BEH C18, ESI(+)	PC	Norm. intensity	1.01741	1.08209	1.13044	0.918624	0.982594	0.930302	0.986672	0.984445	1.05769	1.05474	1.12451	0.985468	0.897746	1.01375	1.14999	0.936609	1.03783	1.00754	1.02466	1.14416	0.973465	0.906353	1.02215	1.06104	1.07282	0.983139	0.975432	1.04579	1.03553	1.14708	0.928552	1.15766	1.07396	1.01453	1.00617	0.946388	1.02071	1.01375	1.02341	1.04066	1.01035	0.606588	0.952903	0.809567	0.45855
PC 40:5; PC 20:1_20:4	[M+H]+	BEH C18, ESI(+)	PC	Norm. intensity	1.01441	1.03981	0.99361	0.961079	0.83978	1.00639	1.05768	0.893844	0.956136	0.883701	1.0317	1.01148	0.96595	1.0221	0.967651	0.98076	1.1168	0.911632	0.951014	0.946387	1.04991	0.976284	0.965234	0.916525	1.04237	1.00731	0.973034	0.900986	1.04315	1.04775	0.908345	0.980304	0.964706	0.955466	0.958987	0.957233	0.983809	0.98076	0.958124	1.02484	0.95811	0.936229	0.66307	0.815102	0.493822
PC 40:6 (1); PC 20:2_20:4	[M+H]+	BEH C18, ESI(+)	PC	Norm. intensity	0.979697	1.01303	1.05235	0.996066	1.00393	0.979871	1.02187	1.11455	1.06549	1.05561	1.07838	0.967094	1.0118	1.11953	0.989211	1.04914	1.05569	1.1543	0.944817	1.2049	1.00565	0.940363	1.02997	0.873838	1.09928	1.06699	0.975041	1.11432	1.16654	1.10024	1.0671	1.06798	0.991659	0.918936	0.973351	0.952092	1.06055	1.05569	0.975234	1.09976	0.982505	0.0768496	0.0607881	0.931441	0.0149896
PC 40:6 (2); PC 18:0_22:6	[M+H]+	BEH C18, ESI(+)	PC	Norm. intensity	0.810474	1.07104	1.05605	1.08501	0.86591	0.943951	0.882746	1.0346	1.14188	0.976644	1.03195	1.07712	0.890765	1.00543	0.852433	1.03627	0.973986	1.05295	1.03198	1.05697	0.980052	0.927359	0.972542	0.957661	0.962407	0.898222	0.949248	0.905759	0.967051	0.939144	0.902233	1.04432	0.874862	1.06608	0.994797	1.01919	1.03327	1.00543	0.976297	0.944196	1.00699	0.403304	0.953856	0.766601	0.489973
PC 40:7; PC 18:1_22:6	[M+H]+	BEH C18, ESI(+)	PC	Norm. intensity	1.03565	0.99206	1.04334	0.974976	0.988529	1.00794	0.985652	1.13502	1.0737	1.00741	0.992022	1.1307	1.04708	1.06356	1.03007	1.21304	1.19466	0.990007	1.17371	1.16988	1.06544	1.07289	1.08682	0.978725	1.047	0.98496	1.03319	0.842403	1.00494	1.15925	0.978815	1.15971	0.997649	1.05227	1.11916	0.944054	1.04055	1.06356	1.07986	1.01907	1.02496	0.149931	0.0608591	0.0245671	0.91286
PC 40:8; PC 20:4_20:4	[M+H]+	BEH C18, ESI(+)	PC	Norm. intensity	0.970077	1.06726	0.998257	1.03355	1.00174	0.880499	0.983238	0.932366	1.08295	0.837523	1.03162	0.998935	1.14452	1.03535	1.11227	0.907301	1.03958	0.998707	0.97544	1.11387	1.00816	0.977119	1.11769	0.967021	1.00709	0.901307	0.974421	1.07693	1.07677	1.10413	0.843925	1.01489	1.01636	1.06161	1.01972	1.09776	0.991087	1.03535	0.99264	1.04193	1.01804	0.751738	0.294887	0.393502	0.458656
PC 42:4 (1)	[M+H]+	BEH C18, ESI(+)	PC	Norm. intensity	0.91067	1.10419	1.04768	0.942792	1.13045	0.952316	0.920379	0.996359	0.876558	0.895822	0.998264	0.992565	0.937507	1.03136	0.911453	0.905685	0.903319	1.04006	1.02648	1.00976	1.01398	0.874669	1.04536	0.901314	1.13903	0.9213	0.961948	1.05139	1.01397	1.13824	0.907605	1.18062	0.973977	0.913596	0.934427	0.953714	0.956472	0.911453	1.01187	1.03268	0.944071	0.152267	0.220389	0.466327	0.671312
PC 42:4 (2)	[M+H]+	BEH C18, ESI(+)	PC	Norm. intensity	0.984134	1.21483	0.976336	0.919354	1.01587	1.01891	1.24289	0.67579	0.884111	1.0662	1.17296	1.15806	1.11894	1.00401	0.981258	1.08764	0.99939	1.07339	0.866535	0.821316	1.09849	0.880646	1.10144	0.801602	1.10177	0.905379	0.842232	1.21256	1.21766	1.10877	1.02231	0.878473	0.982177	1.10007	0.913756	1.01126	1.11213	1.00401	0.87359	1.10527	0.996716	0.905729	0.644223	0.207836	0.58421
PC 42:7; PC 20:1_22:6	[M+H]+	BEH C18, ESI(+)	PC	Norm. intensity	1.0009	1.08502	0.978089	1.14202	0.947898	0.999103	0.921286	1.19399	1.17798	0.998234	0.950914	1.07017	0.813639	0.98144	0.855932	1.08276	1.07536	1.1049	1.0505	1.06182	1.05377	1.00643	0.998229	1.03244	0.954475	0.899549	1.02711	0.866039	0.889274	0.90276	1.06093	1.15776	0.887067	1.05182	1.01402	0.983593	1.0342	1.07536	1.04147	0.901155	1.03292	0.643651	0.515681	0.797466	0.0232735
PC 42:8	[M+H]+	BEH C18, ESI(+)	PC	Norm. intensity	1.00677	1.07612	1.1401	0.914855	0.842937	0.993228	1.0328	1.0854	1.01277	1.09398	1.19954	1.03177	0.940337	1.06336	0.968101	0.93994	1.01352	1.13427	0.924686	1.2629	1.06926	0.810832	1.07923	0.816128	1.03652	1.09583	0.974368	1.08246	1.07524	1.09328	1.06751	1.17504	0.953379	0.936971	0.915687	0.808191	1.0591	1.01352	0.996975	1.07885	0.945175	0.152521	0.796794	0.983079	0.20993
PC 42:10; PC 20:4_22:6	[M+H]+	BEH C18, ESI(+)	PC	Norm. intensity	1.00208	0.99792	1.05457	0.949597	1.03888	0.897543	0.931068	0.885946	0.845749	0.911503	1.06469	1.01909	0.831777	0.947167	0.832657	1.00153	0.834102	0.952695	0.93021	0.879172	0.913519	0.818427	0.9262	0.853609	0.915616	0.925272	0.854304	1.05826	0.957545	1.08451	0.948696	0.997068	0.792414	0.807976	0.924333	0.835798	0.921286	0.947167	0.896346	0.941408	0.880066	0.281756	0.0437675	0.00627141	0.588839
PC O-32:0; PC O-16:0_16:0	[M+H]+	BEH C18, ESI(+)	EtherPC	Norm. intensity	0.964477	1.0288	1.0174	0.830292	0.982599	1.07109	0.98012	1.00554	1.0939	0.891253	1.13108	0.87481	1.00895	1.06316	0.886321	0.977144	1.00998	1.00433	0.951355	0.998739	1.07488	0.907227	1.07702	0.966682	1.02156	0.889609	0.936186	0.925262	0.966893	0.980366	0.854762	0.924519	1.00198	0.890331	1.05172	0.834207	0.992829	1.00433	0.98271	0.95154	0.907425	0.806389	0.829352	0.764867	0.471273
PC O-32:1 (1)	[M+H]+	BEH C18, ESI(+)	EtherPC	Norm. intensity	0.951318	0.997237	1.08288	1.00276	0.819965	1.07306	1.0447	0.872023	0.858317	1.10485	1.01565	0.966095	0.750634	1.09935	0.677949	0.951614	0.723706	1.2149	0.963173	1.02626	1.13393	0.704224	0.940716	0.810574	1.3424	0.975257	1.02896	1.06188	0.893175	1.47159	1.00108	1.31309	0.785135	1.20008	0.986728	0.799191	0.990872	0.951614	0.951944	1.04542	0.993904	0.848911	0.408642	0.449745	0.190735
PC O-32:1 (2); PC O-16:1_16:0	[M+H]+	BEH C18, ESI(+)	EtherPC	Norm. intensity	0.856967	0.992058	1.00794	1.01965	0.881204	1.10373	0.943458	0.860153	0.998219	0.837542	0.99757	1.0176	0.883773	1.16589	1.0364	0.952688	0.833532	1.09151	0.909867	1.00852	0.949477	0.968634	1.02031	0.89241	0.911932	0.920088	0.953136	0.993648	0.981479	1.08744	0.810672	0.970978	0.849851	0.949489	0.95081	0.899827	0.970514	1.0364	0.959056	0.967308	0.924658	0.498009	0.795632	0.673676	0.960959
PC O-34:0; PC O-18:0_16:0	[M+H]+	BEH C18, ESI(+)	EtherPC	Norm. intensity	0.991263	1.02424	0.953199	0.902391	1.00913	1.00874	0.920043	0.940537	0.950574	0.91597	0.944809	0.892424	1.04768	0.902348	0.974147	0.952889	0.959293	0.994077	0.923409	0.970509	0.892704	0.842567	0.907105	0.913953	0.984139	0.908116	0.906937	0.883952	0.929064	0.956765	0.865441	0.930935	0.888762	0.935895	0.920055	0.763852	0.93029	0.959293	0.910529	0.91859	0.904408	0.0261202	0.726702	0.0160626	0.0503216
PC O-34:1; PC O-18:1_16:0	[M+H]+	BEH C18, ESI(+)	EtherPC	Norm. intensity	1.02255	1.00302	0.996977	0.898793	0.885644	1.09175	0.912945	1.00574	1.05526	0.932958	1.08024	0.925864	1.1118	0.943642	0.959342	1.03194	1.02962	1.01891	0.915881	0.997859	1.02596	1.00827	1.036	1.03281	0.929335	0.939401	0.914149	0.963361	1.0054	1.04332	0.822449	0.982783	1.17935	0.94848	0.968583	0.912995	0.969347	1.01891	1.01712	0.951381	0.958531	0.957318	0.434866	0.604926	0.656973
PC O-34:2; PC O-16:0_18:2	[M+H]+	BEH C18, ESI(+)	EtherPC	Norm. intensity	0.884953	1.04387	1.13601	0.981884	0.929543	1.01812	0.918192	1.10056	1.19242	1.12672	0.926878	1.05697	1.0091	0.96356	0.967138	1.22	1.028	1.01751	1.02167	1.08898	0.956175	0.930754	0.863518	0.932551	0.951785	0.935284	0.986395	1.115	0.948897	1.14003	0.943742	1.00412	1.06761	1.23786	1.16198	1.19747	1.07876	1.01751	0.944363	0.96909	1.1148	0.36807	0.522018	0.505695	0.794696
PC O-36:2; PC O-18:0_18:2	[M+H]+	BEH C18, ESI(+)	EtherPC	Norm. intensity	0.843182	1.04254	1.14551	1.19638	0.957461	0.916789	0.972659	1.13132	0.82256	1.00566	0.984516	1.09371	1.07693	0.910355	0.375527	1.26569	1.09439	1.36721	1.00718	1.11718	1.21398	0.835965	0.825698	1.07687	1.2414	1.05509	0.958516	1.04853	1.15852	0.420391	0.743477	0.914311	0.969863	0.823281	0.809648	0.616575	0.995086	1.09439	1.04203	1.05181	0.816465	0.834565	0.990078	0.961723	0.786312
PC O-36:3; PC O-16:0_20:3	[M+H]+	BEH C18, ESI(+)	EtherPC	Norm. intensity	0.991625	1.11503	0.939543	1.0955	0.812333	1.00838	1.06495	1.23964	0.612943	0.941436	0.702744	0.706656	1.19225	0.761433	1.02838	1.15563	1.17376	0.908268	2.45876	1.15133	0.814321	1.05243	0.936154	1.0265	0.986411	0.956286	1.08744	1.03591	0.972193	1.1663	0.914523	1.1291	1.46919	1.24992	1.02181	1.45133	0.824046	1.02838	1.03946	1.01116	1.18951	0.316611	0.619864	0.352086	0.486606
PC O-36:4; PC O-16:0_20:4	[M+H]+	BEH C18, ESI(+)	EtherPC	Norm. intensity	0.950615	1.12492	0.916991	1.04938	0.92131	1.05176	1.0596	0.888749	0.984945	0.958282	1.11283	1.06638	0.834255	1.07343	0.935278	0.939886	1.05511	0.938927	0.848195	1.02	0.969396	0.763168	0.989952	0.908063	1.10657	0.977207	0.988894	1.02717	0.985266	1.13281	0.929401	1.06517	0.867384	0.925722	0.907909	0.806795	1.02227	0.939886	0.938729	1.00803	0.916816	0.851563	0.446842	0.133697	0.462843
PC O-36:5; PC O-16:1_20:4	[M+H]+	BEH C18, ESI(+)	EtherPC	Norm. intensity	0.831294	1.1307	0.892465	1.00394	0.996058	1.12916	1.19485	1.02643	1.12768	1.10004	0.977685	1.05158	1.19402	0.976185	1.09829	1.10626	1.22584	1.0972	1.25381	1.08872	0.991586	1.11814	0.989482	1.01258	0.969091	0.960557	1.17122	1.01828	0.99583	0.868339	1.04119	0.92972	1.14817	1.27796	1.23971	1.19344	1.07581	1.09829	1.05065	0.982461	1.17081	0.191291	0.0802737	0.253843	0.999401
PC O-38:4 (1); PC O-16:0_22:4	[M+H]+	BEH C18, ESI(+)	EtherPC	Norm. intensity	1.02746	1.07125	0.570208	1.23046	0.972544	0.802221	1.08959	1.17197	1.07946	1.05926	1.11983	1.04486	0.845394	0.336506	0.823609	0.938613	0.37184	0.99021	0.722465	0.763922	0.88166	1.076	0.569206	0.874855	0.628674	0.941847	0.716355	0.772457	0.913295	0.918164	0.814204	1.06802	0.738191	0.725098	0.673824	0.902666	1.08453	0.823609	0.819388	0.842876	0.776197	0.152969	0.161257	0.290615	0.25361
PC O-38:4 (2); PC O-18:0_20:4	[M+H]+	BEH C18, ESI(+)	EtherPC	Norm. intensity	1.02313	1.12416	1.01517	0.984827	0.857473	0.968163	0.873418	0.948028	1.02237	0.940672	1.00097	0.935403	1.17891	0.978939	1.16822	1.02318	1.08203	1.09178	1.00027	0.901932	1.04514	1.07007	1.14011	0.964608	0.969073	1.028	0.852802	1.03345	1.06746	1.0543	0.802103	1.05302	1.00516	1.10519	0.94306	1.02777	0.94435	1.08203	1.02271	1.03072	1.01647	0.334727	0.0839014	0.62414	0.913645
PC O-38:5 (1); PC O-18:1_20:4	[M+H]+	BEH C18, ESI(+)	EtherPC	Norm. intensity	0.998319	1.1914	0.932564	1.04121	0.974557	1.00168	1.00851	0.932081	1.00039	1.04517	1.05461	1.06422	0.81717	1.11746	0.895311	1.06986	0.995617	1.04869	0.962568	1.0949	0.911778	0.857699	1.02842	0.920687	1.00794	0.966332	1.01231	0.931863	0.958259	1.06368	1.05905	1.12124	0.940944	0.98643	0.934828	0.873884	1.02684	1.04869	0.941628	0.987135	0.963687	0.892366	0.594046	0.260459	0.44115
PC O-38:5 (2); PC O-18:1_20:4	[M+H]+	BEH C18, ESI(+)	EtherPC	Norm. intensity	0.999859	0.925694	0.94981	1.00014	1.08921	1.22681	0.864954	0.766531	1.15114	1.16573	1.3008	1.05328	0.881278	0.965595	0.692676	0.95872	0.899435	1.03502	1.04553	1.01404	1.15721	0.989676	1.12283	1.00487	0.812193	0.9654	1.10654	1.08948	1.21861	0.923933	0.833476	0.905499	0.998329	1.08623	1.03849	0.796606	1.10221	0.95872	1.02978	1.02744	0.951914	0.847275	0.0841228	0.664543	0.870237
PC O-40:4	[M+H]+	BEH C18, ESI(+)	EtherPC	Norm. intensity	0.900524	0.983141	0.869839	1.0827	1.01686	1.09783	0.996327	0.967886	1.00322	0.971358	0.951791	0.954612	0.921858	1.10131	1.02062	1.04355	1.08625	0.902517	0.854058	1.0124	0.886961	0.795808	1.00258	0.859911	1.15964	1.04941	0.991953	1.11306	1.03492	1.16426	0.862644	0.990574	0.90016	1.01656	0.896726	0.839906	0.969622	1.04355	0.873436	1.08124	0.898443	0.661277	0.69116	0.114996	0.0782275
PC O-42:4	[M+H]+	BEH C18, ESI(+)	EtherPC	Norm. intensity	1.36136	0.912935	0.855059	1.35624	1.08706	0.908744	1.20835	1.17176	1.19716	0.936404	1.06502	0.812103	1.08183	1.1335	1.13174	1.30545	1.26895	1.169	1.13052	1.26346	0.836536	0.7062	1.1317	0.83729	1.12499	0.996836	1.35939	1.12717	1.06808	0.911091	0.840894	1.16158	0.588605	0.989083	1.27217	1.07751	1.11839	1.169	0.983907	1.09654	1.0333	0.897684	0.334942	0.476662	0.878108
PC O-42:5	[M+H]+	BEH C18, ESI(+)	EtherPC	Norm. intensity	0.994696	1.0053	1.17226	0.954637	1.19847	0.78577	1.01631	0.991985	0.825829	1.08455	1.15225	1.07297	1.10473	1.05072	0.988438	0.791761	0.9198	1.00895	0.869535	1.08686	1.04737	0.86572	1.09205	0.848886	1.29411	0.993926	0.984556	1.27748	1.11735	1.14097	0.755585	0.90705	0.897278	0.756455	0.870907	0.725432	1.04464	0.988438	0.958453	1.12916	0.813681	0.944866	0.602566	0.537841	0.18861
PC O-42:6	[M+H]+	BEH C18, ESI(+)	EtherPC	Norm. intensity	0.76461	0.999811	1.19268	1.00019	0.736723	1.06318	0.865224	1.25148	1.38359	0.747417	0.43973	0.618916	1.07735	1.13099	0.840775	1.04764	1.01133	1.06587	1.65521	1.02474	0.868146	1.1757	1.06098	0.972818	0.994756	1.01246	0.810068	0.825198	0.87523	1.12515	1.16074	0.637759	0.535736	0.715678	0.910166	0.599935	0.80632	1.04764	1.04286	0.934993	0.676719	0.660584	0.42171	0.24352	0.833089
PC O-44:6; PC O-24:2_20:4	[M+H]+	BEH C18, ESI(+)	EtherPC	Norm. intensity	0.977073	0.854654	1.02293	1.02653	1.15007	0.826157	1.06653	1.24879	0.902822	1.06895	0.843116	0.864473	0.805461	0.961469	0.876308	0.952841	0.935683	0.84424	0.971618	0.997008	0.70258	0.867878	1.21679	0.764798	1.10534	0.86758	1.02141	1.01331	0.978131	1.27401	0.831876	1.07662	1.07969	0.907483	1.02934	0.753327	0.984677	0.935683	0.919748	1.01736	0.968412	0.78278	0.179262	0.546841	0.388255
PC 34:2;O; PC 16:0_18:2;O	[M+CH3COO]-	BEH C18, ESI(–)	OxPC	Norm. intensity	0.915256	0.889392	0.9048	1.16521	1.09022	1.08474	1.33418	1.16106	1.66335	1.02379	0.963806	1.3349	0.912229	1.20178	1.04833	1.3392	0.974362	1.3326	1.03494	1.37205	1.31219	1.30991	1.19733	1.24218	1.63601	1.97799	1.58283	1.49333	1.87618	1.97369	2.33685	2.05816	2.80835	1.83844	2.66007	1.97056	1.24762	1.20178	1.27604	1.7561	2.1975	0.0647899	0.186726	0.00635289	1.95917e-05
PC 34:2;O2; PC 16:0_18:2;O2	[M+CH3COO]-	BEH C18, ESI(–)	OxPC	Norm. intensity	1.06293	1.20354	0.937071	0	0.736263	1.32505	0.578384	0.922626	0.74404	0	1.03677	2.08909	7.12434	8.53657	6.93404	12.7083	8.37869	9.63222	13.3246	15.8234	13.3268	17.2949	14.7115	13.2041	18.2829	20.8242	17.7043	14.9059	17.5716	21.1284	30.3936	28.2295	31.2012	26.9486	31.7799	28.6243	0.833333	8.53657	14.0191	17.9936	29.509	0.959775	4.01555e-06	2.94653e-09	5.41412e-09
PC 36:2;O2; PC 18:0_18:2;O2	[M+CH3COO]-	BEH C18, ESI(–)	OxPC	Norm. intensity	2.01806	0	0	0	2	2.50492	0	1.72456	0	1.56993	0	1.45863	10.7331	13.4002	10.0141	15.9386	9.36605	9.10834	14.6907	13.4209	18.2203	16.0571	14.6789	14.7101	23.6458	20.475	18.6753	20.8381	23.4048	21.3444	38.9872	38.9491	35.5197	34.8969	37.5286	35.0299	0.729317	10.0141	14.7004	21.0913	36.5241	0.637517	6.37114e-06	1.05276e-08	7.43238e-10
PC 36:4;O2 (1); PC 16:0_20:4;O2	[M+CH3COO]-	BEH C18, ESI(–)	OxPC	Norm. intensity	1.2679	1.02892	0.779505	0.971079	1.45676	0.802514	0.850437	1.37257	0.811511	1.02956	1.54776	1.24933	2.25484	2.51077	2.26481	2.71555	1.98253	2.48961	2.97702	2.82737	2.70079	2.58914	2.44382	2.75476	3.03722	2.66561	2.42386	2.98319	3.10873	3.04167	3.26352	3.30383	3.74101	2.98382	3.55688	2.89553	1.13944	2.48961	2.72778	3.01021	3.28367	0.58164	5.35323e-06	1.89462e-07	3.50522e-07
PC 36:4;O2 (2); PC 16:0_20:4;O2	[M+CH3COO]-	BEH C18, ESI(–)	OxPC	Norm. intensity	1.00897	1.09174	0.988829	0.795926	1.17233	0.99103	1.01275	1.39648	1.50281	1.32338	0.76665	1.03489	4.61906	5.07337	5.3794	4.86345	4.96028	5.39556	6.90445	7.30738	6.06719	5.99819	8.29778	7.648	8.01597	6.73241	7.12505	6.33074	7.67968	8.28211	11.7826	9.95134	11.6012	12.3349	12.2094	12.7532	1.17914	5.07337	7.10591	7.40237	11.996	0.218005	3.69907e-11	1.66091e-08	1.95866e-09
PC 36:4;O2 (3); PC 16:0_20:4;O2	[M+CH3COO]-	BEH C18, ESI(–)	OxPC	Norm. intensity	1.18244	0.699752	0.817557	1.75699	0.679331	1.43408	2.23903	2.36977	1.91759	1.98755	2.01407	1.39096	9.18952	9.9315	7.56376	9.53871	7.29195	8.3945	12.6518	12.8697	13.4373	13.2993	15.0403	12.4195	11.0985	10.818	10.7729	10.2481	13.6007	13.0201	18.3688	21.0475	22.568	17.4223	19.1894	17.4954	2.00081	8.3945	13.0845	10.9582	18.7791	0.0027855	1.9994e-08	6.03388e-11	6.45676e-09
PC 36:4;O2 (4); PC 16:0_20:4;O2	[M+CH3COO]-	BEH C18, ESI(–)	OxPC	Norm. intensity	0.7234	1.16296	0.883378	1.29092	1.07416	0.925836	1.84636	1.62154	1.69561	1.76643	1.59139	1.42826	5.81592	6.19537	5.6648	5.74848	5.42449	5.11699	6.95822	10.1486	8.06239	8.03605	8.45964	7.09882	8.71823	8.1669	8.31149	8.31538	9.33016	9.74415	12.2304	11.0828	15.2834	13.7162	15.4363	14.3292	1.65858	5.6648	8.04922	8.51681	14.0227	9.0632e-05	1.06573e-10	3.72858e-08	7.1372e-11
PC 36:4;O (1); PC 16:0_20:4;O	[M+CH3COO]-	BEH C18, ESI(–)	OxPC	Norm. intensity	1.10992	1.04383	0.929314	0.987771	1.01223	0.926405	1.12108	1.10382	1.1675	1.02165	1.08679	1.02842	1.19406	1.12248	1.36214	1.09787	1.23653	1.33008	1.19871	0.984862	1.26891	1.23535	1.30057	1.31337	1.48892	1.74279	1.41986	1.43059	1.52438	1.52169	1.82675	1.87721	2.02829	2.28544	2.01525	2.19303	1.0953	1.23653	1.25213	1.50531	2.02177	0.0397406	0.00170618	0.00369697	3.02212e-06
[truncated: 437 more rows]
[truncated: 1 more columns]

## Sheet: Table S3
Table S3
Lipid classes in MS-DIAL used for annotation
ESI(+)			ESI(–)
Lipid class	Ion form		Lipid class	Ion form
CAR	[M+H]+		DGGA	[M-H]-
LPC	[M+H]+		ADGGA	[M-H]-
PC	[M+H]+		AHexCS	[M+CH3COO]-
PT	[M+H]+		AHexBRS	[M+CH3COO]-
PG	[M+NH4]+		AHexCAS	[M+CH3COO]-
BMP	[M+NH4]+		AHexSIS	[M+CH3COO]-
HBMP	[M+NH4]+		AHexSTS	[M+CH3COO]-
CL	[M+NH4]+		SHex	[M+CH3COO]-
[truncated: 87 more rows]
